# Supplementary material for: 2-(1,3-Benzodioxol-5-yl)-1H-benzimid­azole
Source: Acta Crystallogr Sect E Struct Rep Online. 2014 Jan 18;70(Pt 2):o157. doi: 10.1107/S1600536814000737 (PMC3998317; doi:10.1107/S1600536814000737)
Supplement: Supplementary file 1 [file e-70-0o157-sup1.cif]

##############################################################################
#                                                                            #
# This CIF contains the data in a paper accepted for publication in          #
# Acta Crystallographica Section E. It conforms to the requirements of       #
# Notes for Authors for Acta Crystallographica Section E, and has been       #
# peer reviewed under the auspices of the IUCr Commission on Journals.       #
#                                                                            #
# Full details of the Crystallographic Information File format               #
# are given in the paper "The Crystallographic Information File (CIF):       #
# a New Standard Archive File for Crystallography" by S. R. Hall, F. H.      #
# Allen and I. D. Brown [Acta Cryst. (1991), A47, 655-685].                  #
#                                                                            #
# The current version of the core CIF dictionary is obtainable from          #
# ftp://ftp.iucr.org/pub/cif_core.dic.                                       #
#                                                                            #
# Software is freely available for graphical display of the structure(s)     #
# in this CIF. For information consult the CIF software page                 #
# http://www.iucr.org/resources/cif/software.                                #
#                                                                            #
# This file may be used for bona fide research purposes within the           #
# scientific community so long as proper attribution is given to the journal # 
# article from which it was obtained.                                        #
#                                                                            #
##############################################################################
data_global
_audit_creation_method     'WinGX routine CIF_UPDATE'
_audit_conform_dict_name     cif_core.dic
_audit_conform_dict_version     2.3
_journal_date_recd_electronic     2013-11-25
_journal_date_accepted     2014-01-11
_journal_name_full     'Acta Crystallographica, Section E'
_journal_year     2014
_journal_volume     70
_journal_issue      2
_journal_page_first     o157
_journal_page_last     o157
_journal_paper_category     QO
_journal_paper_doi     10.1107/S1600536814000737
_journal_coeditor_code     XU5756
_publ_contact_author_name     'Ali, Benosmane*'
_publ_contact_author_address
;
Unit\'e de recherche de Chimie de l'Environnement
et Mol\'eculaire Structurale
Facult\'e du sciences exactes,
Universit\'e de Constantine 1,
25000 Constantine,
Algeria
;
_publ_contact_author_email     'king.ali@hotmail.fr'
_publ_contact_author_fax     '00 (213) 31 81 84 97'
_publ_contact_author_phone     '00 (213) 772 00 00 60'
_publ_section_title
;
2-(1,3-Benzodioxol-5-yl)-1<i>H</i>-benzimidazole
;
_publ_section_title_footnote     .
loop_
    _publ_author_name
    _publ_author_address
    'Ghichi, Nadir'
;
Unit\'e de Recherche de Chimie de l'Environnement et Mol\'eculaire Structurale
(CHEMS), Facult\'e des Sciences Exactes, D\'epartement de Chimie,
Universit\'e Constantine 1, Algeria
;
    'Benaouida, Mohamed Amine'
;
Unit\'e de Recherche de Chimie de l'Environnement et Mol\'eculaire Structurale
(CHEMS), Facult\'e des Sciences Exactes, D\'epartement de Chimie,
Universit\'e Constantine 1, Algeria
;
    'Benosmane, Ali'
;
Unit\'e de Recherche de Chimie de l'Environnement et Mol\'eculaire Structurale
(CHEMS), Facult\'e des Sciences Exactes, D\'epartement de Chimie,
Universit\'e Constantine 1, Algeria
;
    'Benboudiaf, Ali'
;
Unit\'e de Recherche de Chimie de l'Environnement et Mol\'eculaire Structurale
(CHEMS), Facult\'e des Sciences Exactes, D\'epartement de Chimie,
Universit\'e Constantine 1, Algeria
;
    'Merazig, Hocine'
;
Unit\'e de Recherche de Chimie de l'Environnement et Mol\'eculaire Structurale
(CHEMS), Facult\'e des Sciences Exactes, D\'epartement de Chimie,
Universit\'e Constantine 1, Algeria
;
data_I
_audit_creation_method     'WinGX routine CIF_UPDATE'
_database_code_depnum_ccdc_archive     'CCDC 981105'
_chemical_name_systematic
;
2-(1,3-Benzodioxol-5-yl)-1<i>H</i>-benzimidazole
;
_chemical_name_common     ?
_chemical_formula_moiety     'C14 H10 N2 O2'
_chemical_formula_sum     'C14 H10 N2 O2'
_chemical_formula_iupac     'C14 H10 N2 O2'
_chemical_formula_weight     238.24
_chemical_melting_point     ?
_symmetry_cell_setting     monoclinic
_symmetry_space_group_name_H-M     'P 21/n'
_symmetry_space_group_name_Hall     '-P 2yn'
loop_
    _symmetry_equiv_pos_as_xyz
    'x, y, z'
    '-x+1/2, y+1/2, -z+1/2'
    '-x, -y, -z'
    'x-1/2, -y-1/2, z-1/2'
_cell_length_a     8.7454(7)
_cell_length_b     15.2824(11)
_cell_length_c     16.9487(13)
_cell_angle_alpha     90.00
_cell_angle_beta     91.974(5)
_cell_angle_gamma     90.00
_cell_volume     2263.9(3)
_cell_formula_units_Z     8
_cell_measurement_reflns_used     5620
_cell_measurement_theta_min     2.5
_cell_measurement_theta_max     25.1
_cell_measurement_temperature     293(2)
_exptl_crystal_description     prism
_exptl_crystal_colour     yellow
_exptl_crystal_size_max     0.03
_exptl_crystal_size_mid     0.02
_exptl_crystal_size_min     0.01
_exptl_crystal_density_diffrn     1.398
_exptl_crystal_density_meas     ?
_exptl_crystal_density_method     'not measured'
_exptl_crystal_F_000     992
_exptl_absorpt_coefficient_mu     0.096
_exptl_absorpt_correction_type     none
_exptl_absorpt_process_details     ?
_exptl_absorpt_correction_T_min     ?
_exptl_absorpt_correction_T_max     ?
_exptl_special_details
;
;
_diffrn_ambient_temperature     293(2)
_diffrn_radiation_type     MoK\a
_diffrn_radiation_wavelength     0.71073
_diffrn_radiation_source     'fine-focus sealed tube'
_diffrn_radiation_monochromator     graphite
_diffrn_measurement_device_type     'Nonius KappaCCD'
_diffrn_measurement_method     'CCD rotation images, thick slices'
_diffrn_detector_area_resol_mean     ?
_diffrn_reflns_number     13101
_diffrn_reflns_av_R_equivalents     0.0182
_diffrn_reflns_av_sigmaI/netI     0.0194
_diffrn_reflns_theta_min     1.79
_diffrn_reflns_theta_max     25.05
_diffrn_reflns_theta_full     25.05
_diffrn_measured_fraction_theta_max     0.998
_diffrn_measured_fraction_theta_full     0.998
_diffrn_reflns_limit_h_min     -10
_diffrn_reflns_limit_h_max     10
_diffrn_reflns_limit_k_min     -18
_diffrn_reflns_limit_k_max     18
_diffrn_reflns_limit_l_min     -18
_diffrn_reflns_limit_l_max     20
_diffrn_standards_number     ?
_diffrn_standards_interval_count     ?
_diffrn_standards_interval_time     ?
_diffrn_standards_decay_%     ?
_refine_special_details
;
 Refinement of F^2^ against ALL reflections.  The weighted R-factor wR and
 goodness of fit S are based on F^2^, conventional R-factors R are based
 on F, with F set to zero for negative F^2^. The threshold expression of
 F^2^ > 2sigma(F^2^) is used only for calculating R-factors(gt) etc. and is
 not relevant to the choice of reflections for refinement.  R-factors based
 on F^2^ are statistically about twice as large as those based on F, and R-
 factors based on ALL data will be even larger.
;
_reflns_number_total     4003
_reflns_number_gt     3422
_reflns_threshold_expression     I>2sigma(I)
_refine_ls_structure_factor_coef     Fsqd
_refine_ls_matrix_type     full
_refine_ls_R_factor_all     0.0417
_refine_ls_R_factor_gt     0.0340
_refine_ls_wR_factor_gt     0.0830
_refine_ls_wR_factor_ref     0.0880
_refine_ls_goodness_of_fit_ref     1.018
_refine_ls_restrained_S_all     1.018
_refine_ls_number_reflns     4003
_refine_ls_number_parameters     325
_refine_ls_number_restraints     0
_refine_ls_hydrogen_treatment     constr
_refine_ls_weighting_scheme     calc
_refine_ls_weighting_details
         'calc w=1/[\s^2^(Fo^2^)+(0.0405P)^2^+0.8431P] where P=(Fo^2^+2Fc^2^)/3'
_atom_sites_solution_hydrogens     geom
_atom_sites_solution_primary     direct
_atom_sites_solution_secondary     difmap
_refine_ls_shift/su_max     0.001
_refine_ls_shift/su_mean     0.000
_refine_diff_density_max     0.187
_refine_diff_density_min     -0.179
_refine_ls_extinction_method     none
_refine_ls_extinction_coef     ?
loop_
    _atom_type_symbol
    _atom_type_description
    _atom_type_scat_dispersion_real
    _atom_type_scat_dispersion_imag
    _atom_type_scat_source
    'C' 'C' 0.0033 0.0016
                         'International Tables Vol C Tables 4.2.6.8 and 6.1.1.4'
    'H' 'H' 0.0000 0.0000
                         'International Tables Vol C Tables 4.2.6.8 and 6.1.1.4'
    'N' 'N' 0.0061 0.0033
                         'International Tables Vol C Tables 4.2.6.8 and 6.1.1.4'
    'O' 'O' 0.0106 0.0060
                         'International Tables Vol C Tables 4.2.6.8 and 6.1.1.4'
_computing_data_collection     'KappaCCD Server Software (Nonius, 1999)'
_computing_cell_refinement     'KappaCCD Server Software (Nonius, 1999)'
_computing_data_reduction     'DENZO and SCALEPACK (Otwinowski & Minor, 1997)'
_computing_structure_solution     'SHELXS97 (Sheldrick, 2008)'
_computing_structure_refinement     'SHELXL97 (Sheldrick, 2008)'
_computing_molecular_graphics     'ORTEP-3 for Windows (Farrugia, 2012)'
_computing_publication_material     'SHELXL97 (Sheldrick, 2008)'
loop_
    _atom_site_type_symbol
    _atom_site_label
    _atom_site_fract_x
    _atom_site_fract_y
    _atom_site_fract_z
    _atom_site_U_iso_or_equiv
    _atom_site_adp_type
    _atom_site_calc_flag
    _atom_site_refinement_flags
    _atom_site_occupancy
    _atom_site_symmetry_multiplicity
    _atom_site_disorder_assembly
    _atom_site_disorder_group
    N N1 0.16720(13) 0.28274(7) 0.48294(6) 0.0245(3) Uani d . 1 1 . .
    H H1N 0.1584 0.2651 0.4348 0.029 Uiso calc R 1 1 . .
    N N2 0.27132(13) 0.34182(7) 0.59250(6) 0.0248(3) Uani d . 1 1 . .
    N N3 0.46175(13) 0.33066(7) 0.72874(7) 0.0268(3) Uani d . 1 1 . .
    H H3N 0.4134 0.3292 0.6837 0.032 Uiso calc R 1 1 . .
    N N4 0.59892(13) 0.28499(7) 0.83388(6) 0.0251(3) Uani d . 1 1 . .
    O O1 0.83709(13) 0.38755(9) 0.37149(7) 0.0532(3) Uani d . 1 1 . .
    O O2 0.79659(12) 0.45860(7) 0.48949(7) 0.0413(3) Uani d . 1 1 . .
    O O3 0.51495(14) -0.07450(7) 0.63889(7) 0.0452(3) Uani d . 1 1 . .
    O O4 0.36723(14) 0.03150(7) 0.57597(6) 0.0439(3) Uani d . 1 1 . .
    C C1 0.43467(16) 0.33554(9) 0.47685(8) 0.0248(3) Uani d . 1 1 . .
    C C2 0.46177(17) 0.29304(10) 0.40626(9) 0.0330(3) Uani d . 1 1 . .
    H H2 0.3889 0.2543 0.3855 0.040 Uiso calc R 1 1 . .
    C C3 0.59527(18) 0.30704(11) 0.36603(9) 0.0405(4) Uani d . 1 1 . .
    H H3 0.6133 0.2787 0.3187 0.049 Uiso calc R 1 1 . .
    C C4 0.69848(17) 0.36405(10) 0.39901(9) 0.0342(4) Uani d . 1 1 . .
    C C5 0.89677(19) 0.45149(10) 0.42461(11) 0.0414(4) Uani d . 1 1 . .
    H H5A 0.9041 0.5075 0.3980 0.050 Uiso calc R 1 1 . .
    H H5B 0.9984 0.4346 0.4437 0.050 Uiso calc R 1 1 . .
    C C6 0.67386(16) 0.40628(9) 0.46969(9) 0.0290(3) Uani d . 1 1 . .
    C C7 0.54339(15) 0.39333(9) 0.51010(8) 0.0260(3) Uani d . 1 1 . .
    H H7 0.5273 0.4217 0.5577 0.031 Uiso calc R 1 1 . .
    C C8 0.29278(15) 0.32083(8) 0.51781(7) 0.0219(3) Uani d . 1 1 . .
    C C9 0.12289(16) 0.31528(9) 0.60706(8) 0.0250(3) Uani d . 1 1 . .
    C C10 0.03920(17) 0.32189(9) 0.67524(8) 0.0316(3) Uani d . 1 1 . .
    H H10 0.0810 0.3474 0.7209 0.038 Uiso calc R 1 1 . .
    C C11 -0.10750(18) 0.28935(10) 0.67265(9) 0.0380(4) Uani d . 1 1 . .
    H H11 -0.1653 0.2928 0.7176 0.046 Uiso calc R 1 1 . .
    C C12 -0.17177(18) 0.25144(10) 0.60455(10) 0.0374(4) Uani d . 1 1 . .
    H H12 -0.2712 0.2299 0.6052 0.045 Uiso calc R 1 1 . .
    C C13 -0.09151(16) 0.24510(9) 0.53635(9) 0.0308(3) Uani d . 1 1 . .
    H H13 -0.1348 0.2202 0.4908 0.037 Uiso calc R 1 1 . .
    C C14 0.05686(15) 0.27748(8) 0.53860(8) 0.0242(3) Uani d . 1 1 . .
    C C15 0.53562(15) 0.17347(9) 0.73203(8) 0.0239(3) Uani d . 1 1 . .
    C C16 0.63003(16) 0.11017(9) 0.76669(9) 0.0301(3) Uani d . 1 1 . .
    H H16 0.6944 0.1257 0.8092 0.036 Uiso calc R 1 1 . .
    C C17 0.63104(18) 0.02407(10) 0.73960(10) 0.0365(4) Uani d . 1 1 . .
    H H17 0.6943 -0.0181 0.7631 0.044 Uiso calc R 1 1 . .
    C C18 0.53483(17) 0.00446(9) 0.67688(9) 0.0329(3) Uani d . 1 1 . .
    C C19 0.3884(2) -0.06069(11) 0.58423(10) 0.0455(4) Uani d . 1 1 . .
    H H19A 0.4097 -0.0866 0.5335 0.055 Uiso calc R 1 1 . .
    H H19B 0.2967 -0.0875 0.6039 0.055 Uiso calc R 1 1 . .
    C C20 0.44481(17) 0.06728(10) 0.64038(8) 0.0304(3) Uani d . 1 1 . .
    C C21 0.44051(17) 0.15187(9) 0.66618(8) 0.0293(3) Uani d . 1 1 . .
    H H21 0.3776 0.1933 0.6414 0.035 Uiso calc R 1 1 . .
    C C22 0.53328(15) 0.26200(9) 0.76528(7) 0.0227(3) Uani d . 1 1 . .
    C C23 0.48053(16) 0.40285(9) 0.77669(8) 0.0272(3) Uani d . 1 1 . .
    C C24 0.43107(19) 0.48911(10) 0.76926(9) 0.0371(4) Uani d . 1 1 . .
    H H24 0.3734 0.5080 0.7254 0.045 Uiso calc R 1 1 . .
    C C25 0.4717(2) 0.54506(10) 0.83015(10) 0.0415(4) Uani d . 1 1 . .
    H H25 0.4415 0.6033 0.8271 0.050 Uiso calc R 1 1 . .
    C C26 0.5574(2) 0.51643(10) 0.89636(9) 0.0395(4) Uani d . 1 1 . .
    H H26 0.5823 0.5561 0.9364 0.047 Uiso calc R 1 1 . .
    C C27 0.60577(18) 0.43110(10) 0.90375(9) 0.0339(3) Uani d . 1 1 . .
    H H27 0.6622 0.4124 0.9481 0.041 Uiso calc R 1 1 . .
    C C28 0.56718(16) 0.37349(9) 0.84232(8) 0.0256(3) Uani d . 1 1 . .
loop_
    _atom_site_aniso_label
    _atom_site_aniso_U_11
    _atom_site_aniso_U_22
    _atom_site_aniso_U_33
    _atom_site_aniso_U_12
    _atom_site_aniso_U_13
    _atom_site_aniso_U_23
    N1 0.0275(6) 0.0278(6) 0.0181(5) -0.0007(5) -0.0025(5) -0.0013(4)
    N2 0.0284(6) 0.0265(6) 0.0194(6) 0.0001(5) -0.0019(5) 0.0003(4)
    N3 0.0318(7) 0.0279(6) 0.0203(6) 0.0001(5) -0.0069(5) 0.0008(5)
    N4 0.0279(6) 0.0270(6) 0.0203(6) 0.0001(5) -0.0022(5) 0.0006(5)
    O1 0.0384(7) 0.0707(9) 0.0516(7) -0.0127(6) 0.0180(6) -0.0126(6)
    O2 0.0320(6) 0.0425(6) 0.0496(7) -0.0109(5) 0.0057(5) -0.0056(5)
    O3 0.0553(7) 0.0301(6) 0.0501(7) -0.0003(5) 0.0000(6) -0.0116(5)
    O4 0.0605(8) 0.0354(6) 0.0348(6) -0.0073(5) -0.0099(5) -0.0088(5)
    C1 0.0265(7) 0.0248(7) 0.0228(7) 0.0036(5) -0.0038(6) 0.0024(5)
    C2 0.0298(8) 0.0402(9) 0.0288(8) -0.0007(6) -0.0008(6) -0.0069(6)
    C3 0.0381(9) 0.0535(10) 0.0303(8) -0.0005(8) 0.0063(7) -0.0128(7)
    C4 0.0285(8) 0.0408(9) 0.0335(8) 0.0036(6) 0.0077(7) 0.0021(7)
    C5 0.0340(8) 0.0338(8) 0.0573(11) -0.0026(7) 0.0140(8) 0.0051(7)
    C6 0.0269(7) 0.0246(7) 0.0353(8) -0.0002(6) -0.0024(6) 0.0032(6)
    C7 0.0282(7) 0.0255(7) 0.0242(7) 0.0020(6) 0.0001(6) 0.0003(5)
    C8 0.0260(7) 0.0199(6) 0.0194(7) 0.0018(5) -0.0033(5) 0.0019(5)
    C9 0.0281(7) 0.0229(7) 0.0240(7) 0.0031(5) -0.0007(6) 0.0049(5)
    C10 0.0403(9) 0.0314(8) 0.0233(7) 0.0018(6) 0.0029(6) 0.0024(6)
    C11 0.0394(9) 0.0394(9) 0.0359(9) 0.0033(7) 0.0115(7) 0.0090(7)
    C12 0.0283(8) 0.0397(9) 0.0446(9) -0.0017(7) 0.0041(7) 0.0129(7)
    C13 0.0288(8) 0.0306(8) 0.0326(8) -0.0028(6) -0.0041(6) 0.0058(6)
    C14 0.0270(7) 0.0220(7) 0.0235(7) 0.0020(5) -0.0012(6) 0.0050(5)
    C15 0.0227(7) 0.0277(7) 0.0216(7) -0.0025(5) 0.0041(5) 0.0006(5)
    C16 0.0279(7) 0.0321(8) 0.0300(8) 0.0015(6) -0.0016(6) -0.0029(6)
    C17 0.0366(8) 0.0306(8) 0.0421(9) 0.0084(6) -0.0011(7) -0.0016(7)
    C18 0.0375(8) 0.0276(8) 0.0342(8) -0.0019(6) 0.0079(7) -0.0050(6)
    C19 0.0595(11) 0.0351(9) 0.0415(10) -0.0096(8) -0.0008(8) -0.0115(7)
    C20 0.0344(8) 0.0337(8) 0.0232(7) -0.0068(6) 0.0011(6) -0.0035(6)
    C21 0.0349(8) 0.0283(7) 0.0246(7) -0.0012(6) -0.0022(6) 0.0020(6)
    C22 0.0222(7) 0.0271(7) 0.0188(7) -0.0010(5) 0.0018(5) 0.0019(5)
    C23 0.0302(8) 0.0277(7) 0.0236(7) -0.0012(6) -0.0009(6) 0.0009(6)
    C24 0.0443(9) 0.0301(8) 0.0362(9) 0.0030(7) -0.0072(7) 0.0037(6)
    C25 0.0521(10) 0.0268(8) 0.0456(10) 0.0031(7) -0.0006(8) -0.0020(7)
    C26 0.0526(10) 0.0322(8) 0.0337(9) -0.0036(7) 0.0001(8) -0.0085(6)
    C27 0.0411(9) 0.0364(8) 0.0239(7) -0.0030(7) -0.0043(6) -0.0027(6)
    C28 0.0282(7) 0.0267(7) 0.0218(7) -0.0021(6) 0.0009(6) 0.0005(5)
_geom_special_details
;
 All esds (except the esd in the dihedral angle between two l.s. planes)
 are estimated using the full covariance matrix.  The cell esds are taken
 into account individually in the estimation of esds in distances, angles
 and torsion angles; correlations between esds in cell parameters are only
 used when they are defined by crystal symmetry.  An approximate (isotropic)
 treatment of cell esds is used for estimating esds involving l.s. planes.
;
loop_
    _geom_bond_atom_site_label_1
    _geom_bond_atom_site_label_2
    _geom_bond_site_symmetry_2
    _geom_bond_distance
    _geom_bond_publ_flag
    N1 C8 . 1.3599(17) ?
    N1 C14 . 1.3749(17) ?
    N1 H1N . 0.8600 ?
    N2 C8 . 1.3256(17) ?
    N2 C9 . 1.3902(18) ?
    N3 C22 . 1.3599(17) ?
    N3 C23 . 1.3768(18) ?
    N3 H3N . 0.8600 ?
    N4 C22 . 1.3261(17) ?
    N4 C28 . 1.3890(18) ?
    O1 C4 . 1.3619(18) ?
    O1 C5 . 1.416(2) ?
    O2 C6 . 1.3709(17) ?
    O2 C5 . 1.4335(19) ?
    O3 C18 . 1.3760(18) ?
    O3 C19 . 1.434(2) ?
    O4 C20 . 1.3784(17) ?
    O4 C19 . 1.427(2) ?
    C1 C2 . 1.389(2) ?
    C1 C7 . 1.4017(19) ?
    C1 C8 . 1.4600(19) ?
    C2 C3 . 1.389(2) ?
    C2 H2 . 0.9300 ?
    C3 C4 . 1.361(2) ?
    C3 H3 . 0.9300 ?
    C4 C6 . 1.384(2) ?
    C5 H5A . 0.9700 ?
    C5 H5B . 0.9700 ?
    C6 C7 . 1.3652(19) ?
    C7 H7 . 0.9300 ?
    C9 C10 . 1.3926(19) ?
    C9 C14 . 1.4025(19) ?
    C10 C11 . 1.375(2) ?
    C10 H10 . 0.9300 ?
    C11 C12 . 1.393(2) ?
    C11 H11 . 0.9300 ?
    C12 C13 . 1.376(2) ?
    C12 H12 . 0.9300 ?
    C13 C14 . 1.388(2) ?
    C13 H13 . 0.9300 ?
    C15 C16 . 1.389(2) ?
    C15 C21 . 1.4080(19) ?
    C15 C22 . 1.4660(19) ?
    C16 C17 . 1.394(2) ?
    C16 H16 . 0.9300 ?
    C17 C18 . 1.366(2) ?
    C17 H17 . 0.9300 ?
    C18 C20 . 1.375(2) ?
    C19 H19A . 0.9700 ?
    C19 H19B . 0.9700 ?
    C20 C21 . 1.366(2) ?
    C21 H21 . 0.9300 ?
    C23 C24 . 1.392(2) ?
    C23 C28 . 1.3981(19) ?
    C24 C25 . 1.377(2) ?
    C24 H24 . 0.9300 ?
    C25 C26 . 1.398(2) ?
    C25 H25 . 0.9300 ?
    C26 C27 . 1.375(2) ?
    C26 H26 . 0.9300 ?
    C27 C28 . 1.396(2) ?
    C27 H27 . 0.9300 ?
loop_
    _geom_angle_atom_site_label_1
    _geom_angle_atom_site_label_2
    _geom_angle_atom_site_label_3
    _geom_angle_site_symmetry_1
    _geom_angle_site_symmetry_3
    _geom_angle
    _geom_angle_publ_flag
    C8 N1 C14 . . 107.59(11) ?
    C8 N1 H1N . . 126.2 ?
    C14 N1 H1N . . 126.2 ?
    C8 N2 C9 . . 105.23(11) ?
    C22 N3 C23 . . 107.80(11) ?
    C22 N3 H3N . . 126.1 ?
    C23 N3 H3N . . 126.1 ?
    C22 N4 C28 . . 105.45(11) ?
    C4 O1 C5 . . 106.09(12) ?
    C6 O2 C5 . . 105.20(12) ?
    C18 O3 C19 . . 104.80(12) ?
    C20 O4 C19 . . 104.78(12) ?
    C2 C1 C7 . . 120.50(13) ?
    C2 C1 C8 . . 120.70(13) ?
    C7 C1 C8 . . 118.80(12) ?
    C3 C2 C1 . . 121.48(14) ?
    C3 C2 H2 . . 119.3 ?
    C1 C2 H2 . . 119.3 ?
    C4 C3 C2 . . 117.00(14) ?
    C4 C3 H3 . . 121.5 ?
    C2 C3 H3 . . 121.5 ?
    C3 C4 O1 . . 127.87(14) ?
    C3 C4 C6 . . 122.23(14) ?
    O1 C4 C6 . . 109.90(14) ?
    O1 C5 O2 . . 108.56(12) ?
    O1 C5 H5A . . 110.0 ?
    O2 C5 H5A . . 110.0 ?
    O1 C5 H5B . . 110.0 ?
    O2 C5 H5B . . 110.0 ?
    H5A C5 H5B . . 108.4 ?
    C7 C6 O2 . . 128.50(13) ?
    C7 C6 C4 . . 121.62(13) ?
    O2 C6 C4 . . 109.87(13) ?
    C6 C7 C1 . . 117.17(13) ?
    C6 C7 H7 . . 121.4 ?
    C1 C7 H7 . . 121.4 ?
    N2 C8 N1 . . 112.32(12) ?
    N2 C8 C1 . . 124.57(12) ?
    N1 C8 C1 . . 123.11(11) ?
    N2 C9 C10 . . 130.30(13) ?
    N2 C9 C14 . . 109.49(12) ?
    C10 C9 C14 . . 120.21(13) ?
    C11 C10 C9 . . 117.62(14) ?
    C11 C10 H10 . . 121.2 ?
    C9 C10 H10 . . 121.2 ?
    C10 C11 C12 . . 121.76(14) ?
    C10 C11 H11 . . 119.1 ?
    C12 C11 H11 . . 119.1 ?
    C13 C12 C11 . . 121.50(14) ?
    C13 C12 H12 . . 119.3 ?
    C11 C12 H12 . . 119.3 ?
    C12 C13 C14 . . 117.08(14) ?
    C12 C13 H13 . . 121.5 ?
    C14 C13 H13 . . 121.5 ?
    N1 C14 C13 . . 132.81(13) ?
    N1 C14 C9 . . 105.36(12) ?
    C13 C14 C9 . . 121.83(13) ?
    C16 C15 C21 . . 119.89(13) ?
    C16 C15 C22 . . 119.74(12) ?
    C21 C15 C22 . . 120.35(12) ?
    C15 C16 C17 . . 121.91(14) ?
    C15 C16 H16 . . 119.0 ?
    C17 C16 H16 . . 119.0 ?
    C18 C17 C16 . . 116.92(14) ?
    C18 C17 H17 . . 121.5 ?
    C16 C17 H17 . . 121.5 ?
    C17 C18 C20 . . 121.65(14) ?
    C17 C18 O3 . . 128.39(14) ?
    C20 C18 O3 . . 109.91(13) ?
    O4 C19 O3 . . 107.66(12) ?
    O4 C19 H19A . . 110.2 ?
    O3 C19 H19A . . 110.2 ?
    O4 C19 H19B . . 110.2 ?
    O3 C19 H19B . . 110.2 ?
    H19A C19 H19B . . 108.5 ?
    C21 C20 C18 . . 122.58(14) ?
    C21 C20 O4 . . 127.65(14) ?
    C18 C20 O4 . . 109.76(13) ?
    C20 C21 C15 . . 116.98(13) ?
    C20 C21 H21 . . 121.5 ?
    C15 C21 H21 . . 121.5 ?
    N4 C22 N3 . . 111.92(12) ?
    N4 C22 C15 . . 124.77(12) ?
    N3 C22 C15 . . 123.32(12) ?
    N3 C23 C24 . . 132.47(13) ?
    N3 C23 C28 . . 105.24(12) ?
    C24 C23 C28 . . 122.30(13) ?
    C25 C24 C23 . . 116.66(14) ?
    C25 C24 H24 . . 121.7 ?
    C23 C24 H24 . . 121.7 ?
    C24 C25 C26 . . 121.64(15) ?
    C24 C25 H25 . . 119.2 ?
    C26 C25 H25 . . 119.2 ?
    C27 C26 C25 . . 121.64(14) ?
    C27 C26 H26 . . 119.2 ?
    C25 C26 H26 . . 119.2 ?
    C26 C27 C28 . . 117.67(14) ?
    C26 C27 H27 . . 121.2 ?
    C28 C27 H27 . . 121.2 ?
    N4 C28 C27 . . 130.30(13) ?
    N4 C28 C23 . . 109.59(12) ?
    C27 C28 C23 . . 120.09(13) ?
loop_
    _geom_hbond_atom_site_label_D
    _geom_hbond_atom_site_label_H
    _geom_hbond_atom_site_label_A
    _geom_hbond_site_symmetry_A
    _geom_hbond_distance_DH
    _geom_hbond_distance_HA
    _geom_hbond_distance_DA
    _geom_hbond_angle_DHA
    N1 H1N N4 4_565 0.86 1.93 2.7761(15) 168
    N3 H3N N2 . 0.86 1.96 2.8053(16) 168
