# Supplementary material for: 2-(1,3-Benzodioxol-5-yl)-1H-benzimid­azole
Source: Acta Crystallogr Sect E Struct Rep Online. 2014 Jan 18;70(Pt 2):o157. doi: 10.1107/S1600536814000737 (PMC3998317; doi:10.1107/S1600536814000737)
Supplement: Supplementary file 2 [file e-70-0o157-Isup2.hkl]

#
# h,k,l, Fc-squared, Fo-squared, sigma(Fo-squared) and status flag
#
data_I
_shelx_title ' new in P 21/n'
_shelx_refln_list_code          4
_shelx_F_calc_maximum      229.62
_exptl_crystal_F_000       992.00
_reflns_d_resolution_high  0.8394
 
loop_
 _symmetry_equiv_pos_as_xyz
 'x, y, z'
 '-x+1/2, y+1/2, -z+1/2'
 '-x, -y, -z'
 'x-1/2, -y-1/2, z-1/2'
 
_cell_length_a     8.7454
_cell_length_b    15.2824
_cell_length_c    16.9487
_cell_angle_alpha  90.000
_cell_angle_beta   91.974
_cell_angle_gamma  90.000
 
_shelx_F_squared_multiplier     1.000
 
loop_
 _refln_index_h
 _refln_index_k
 _refln_index_l
 _refln_F_squared_calc
 _refln_F_squared_meas
 _refln_F_squared_sigma
 _refln_observed_status
   2   0   0    36625.67    34131.89    467.20 o
   4   0   0     1535.67     1417.67     14.67 o
   6   0   0       51.19       35.82      3.43 o
   8   0   0      593.07      582.02     13.03 o
  10   0   0       53.36       55.87      8.71 o
   1   1   0      850.65      667.95     12.18 o
   2   1   0      773.71      806.95      5.94 o
   3   1   0     4064.49     3979.55     26.33 o
   4   1   0      310.15      326.70      3.86 o
   5   1   0       51.36       59.11      2.48 o
   6   1   0      206.56      205.26      6.23 o
   7   1   0      797.45      803.78     10.80 o
   8   1   0       67.59       65.35      3.84 o
   9   1   0       62.38       56.42      5.69 o
  10   1   0        8.09        7.97      5.89 o
   0   2   0      528.81      538.70      9.74 o
   1   2   0      804.48      755.90      5.96 o
   2   2   0       87.69       95.86      2.15 o
   3   2   0      496.82      485.30      4.84 o
   4   2   0       22.54       39.79      1.56 o
   5   2   0      394.51      383.82      4.81 o
   6   2   0      130.25      139.25      4.03 o
   7   2   0       21.42       20.06      2.62 o
   8   2   0      125.64      123.08      4.92 o
   9   2   0      410.31      425.92      9.84 o
  10   2   0        5.10        1.96      6.66 o
   1   3   0     1927.75     1886.72     13.98 o
   2   3   0       44.27       33.93      1.91 o
   3   3   0      467.23      508.20      5.11 o
   4   3   0       96.04      107.58      2.36 o
   5   3   0      321.67      337.71      4.57 o
   6   3   0      367.08      390.80      5.33 o
   7   3   0      430.57      403.15      7.29 o
   8   3   0       66.23       68.19      5.08 o
   9   3   0      225.62      235.97     11.64 o
  10   3   0        4.71        4.37      3.56 o
   0   4   0     1696.46     1587.98     18.84 o
   1   4   0    10175.69    10457.46     73.82 o
   2   4   0      440.55      395.77      4.67 o
   3   4   0      179.51      201.48      3.49 o
   4   4   0     1487.78     1463.42     12.45 o
   5   4   0     1235.51     1229.89     11.22 o
   6   4   0      118.10      121.23      4.88 o
   7   4   0     1649.01     1612.03     16.36 o
   8   4   0       24.66       23.87      3.55 o
   9   4   0       88.80       82.61      5.58 o
  10   4   0       23.25       30.88      4.51 o
   1   5   0       78.39       98.59      2.86 o
   2   5   0      371.66      369.81      5.50 o
   3   5   0      230.60      235.68      3.76 o
   4   5   0       77.47       86.30      3.40 o
   5   5   0      123.80      116.57      3.77 o
   6   5   0       12.14       17.29      2.03 o
   7   5   0      165.22      164.20      4.42 o
   8   5   0       35.85       40.62      3.94 o
   9   5   0       19.91       25.62      3.91 o
  10   5   0       18.54       13.84      7.18 o
   0   6   0       10.63       18.32      1.32 o
   1   6   0       10.79       18.69      1.17 o
   2   6   0        0.01       -0.26      1.11 o
   3   6   0        3.45        6.73      1.63 o
   4   6   0      384.87      427.81      5.94 o
   5   6   0       88.59       79.31      3.02 o
   6   6   0      797.53      804.68     10.43 o
   7   6   0     1081.82     1031.93     12.13 o
   8   6   0       33.72       38.72      4.04 o
   9   6   0        3.14        2.12      3.35 o
   1   7   0      395.47      403.92      4.89 o
   2   7   0     1044.87     1144.48     12.88 o
   3   7   0       77.54       81.83      2.71 o
   4   7   0        2.11        2.39      1.70 o
   5   7   0      134.37      130.82      5.03 o
   6   7   0      947.15      944.03     12.94 o
   7   7   0      267.55      261.98      5.73 o
   8   7   0       93.36       82.74      5.01 o
   9   7   0       35.18       22.44      3.94 o
   0   8   0      782.62      734.73     10.21 o
   1   8   0      182.52      213.04      3.98 o
   2   8   0      387.58      380.69     10.76 o
   3   8   0      461.76      495.00      6.58 o
   4   8   0       35.99       33.76      2.23 o
   5   8   0      314.11      314.04     10.01 o
   6   8   0       41.58       42.76      2.97 o
   7   8   0        3.23        2.14      2.18 o
   8   8   0      139.62      141.83      9.82 o
   9   8   0        4.98        8.15      3.88 o
   1   9   0      951.55      979.09      9.53 o
   2   9   0     1786.46     1813.02     19.47 o
   3   9   0      871.68      905.79     10.28 o
   4   9   0       16.06       14.13      1.91 o
   5   9   0       76.93       65.17      3.25 o
   6   9   0      309.60      287.47      5.94 o
   7   9   0       30.14       41.74      3.69 o
   8   9   0      119.86      136.22      6.31 o
   9   9   0        1.40        9.08      3.53 o
   0  10   0        0.03        1.54      2.56 o
   1  10   0      646.34      690.26      7.30 o
   2  10   0      214.43      207.35      4.48 o
   3  10   0        0.21        0.68      1.77 o
   4  10   0       81.38       86.81      3.99 o
   5  10   0      154.25      149.21      6.44 o
   6  10   0       90.61       93.23      4.44 o
   7  10   0        5.21        3.62      2.33 o
   8  10   0       23.11       16.59      2.85 o
   1  11   0       41.10       46.00      2.12 o
   2  11   0      453.61      449.11      6.44 o
   3  11   0      759.52      774.13      9.64 o
   4  11   0       80.36       82.13      8.43 o
   5  11   0        3.16        3.83      2.08 o
   6  11   0       75.61       72.45      3.82 o
   7  11   0       55.13       46.73      4.96 o
   8  11   0        7.02        9.89      2.99 o
   0  12   0      143.55      137.37      8.71 o
   1  12   0       46.41       42.04      3.94 o
   2  12   0      509.46      468.31      5.59 o
   3  12   0      582.00      544.67     10.06 o
   4  12   0      741.89      737.36     11.48 o
   5  12   0      217.84      228.50      5.68 o
   6  12   0        0.02        2.68      2.40 o
   7  12   0       14.17       15.82      2.91 o
   1  13   0        5.69       12.56      3.62 o
   2  13   0      288.18      259.62      6.99 o
   3  13   0     1100.73     1139.90     13.14 o
   4  13   0        0.16        1.86      2.05 o
   5  13   0       93.08       88.74      4.67 o
   6  13   0       40.53       40.47      3.39 o
   7  13   0       36.73       41.99      3.82 o
   0  14   0      191.72      186.57     10.76 o
   1  14   0      318.01      324.18      7.98 o
   2  14   0       70.22       62.43      4.98 o
   3  14   0      313.26      333.66      8.37 o
   4  14   0        0.01        3.75      3.15 o
   5  14   0      430.80      404.81     14.95 o
   6  14   0      144.19      155.27      8.31 o
   1  15   0      127.13      143.08      6.75 o
   2  15   0        2.58        0.01      2.63 o
   3  15   0      393.03      414.06      9.46 o
   4  15   0      736.01      746.63     13.31 o
   5  15   0      104.71      119.66      6.31 o
   0  16   0       20.50       16.83      4.30 o
   1  16   0       42.46       39.31      4.12 o
   2  16   0       48.25       43.43      4.31 o
   3  16   0       19.27       15.35      3.64 o
   4  16   0        5.20        4.46      5.04 o
   1  17   0        6.34        7.73      3.33 o
   2  17   0        0.05       -2.68      2.68 o
   3  17   0        4.73       -0.46      3.15 o
   0  18   0      245.92      319.58     11.74 o
   1  18   0      145.26      162.44      6.39 o
  -9   0   1       40.08       43.27      7.18 o
  -7   0   1      189.16      192.45      7.06 o
  -5   0   1      213.98      263.94      6.70 o
  -3   0   1     3930.28     4042.47    122.85 o
  -1   0   1     1170.68      910.33     52.02 o
   3   0   1     1579.06     1407.01     26.65 o
   5   0   1     1714.13     1761.09     24.08 o
   7   0   1        0.85       -0.51      2.90 o
   9   0   1       36.25       41.00      7.18 o
 -10   1   1       64.45       52.71      5.03 o
  -9   1   1       11.56        8.92      3.03 o
  -8   1   1      549.89      549.56      9.07 o
  -7   1   1       14.99       11.53      3.48 o
  -6   1   1       25.68       20.91      2.05 o
  -5   1   1     1539.41     1664.69     16.12 o
  -4   1   1      183.21      192.19      6.87 o
  -3   1   1     2095.39     2203.65     22.90 o
  -2   1   1     7689.24     7864.57     50.40 o
  -1   1   1     5000.41     4424.04    253.80 o
   1   1   1      622.46      551.12      9.91 o
   2   1   1     8242.24     8011.91     62.69 o
   3   1   1        3.27        6.87      0.74 o
   4   1   1      142.41      129.88      4.29 o
   5   1   1      682.88      685.35      9.54 o
   6   1   1      600.74      599.11     15.39 o
   7   1   1       77.93       70.11      3.52 o
   8   1   1        5.11        4.10      3.14 o
   9   1   1      160.52      146.63     24.86 o
  10   1   1      293.95      324.21     11.24 o
 -10   2   1       63.40       71.52      5.62 o
  -9   2   1       42.36       33.10      3.52 o
  -8   2   1       98.60       95.84      4.35 o
  -7   2   1      347.30      336.63     11.25 o
  -6   2   1      137.18      138.92      4.03 o
  -5   2   1      320.28      374.77      5.76 o
  -4   2   1      402.82      386.58      4.50 o
  -3   2   1     2429.35     2299.70     17.54 o
  -2   2   1     2350.02     2151.21     16.03 o
  -1   2   1      246.33      249.38      1.90 o
   0   2   1       25.95       22.92      2.22 o
   1   2   1     5024.66     5062.10     40.09 o
   2   2   1      875.36      852.36      9.27 o
   3   2   1        0.35        0.64      0.84 o
   4   2   1     1459.86     1441.64     12.03 o
   5   2   1      301.36      332.97      4.34 o
   6   2   1       82.58       81.75      3.85 o
   7   2   1      689.29      684.98     11.24 o
   8   2   1      683.25      662.81     11.73 o
   9   2   1      179.73      178.85      8.51 o
  10   2   1        8.17       13.68      5.38 o
 -10   3   1      153.41      188.93      7.89 o
  -9   3   1        7.44        3.14      2.99 o
  -8   3   1        5.79        2.19      2.42 o
  -7   3   1      389.97      370.00      6.97 o
  -6   3   1       13.79       17.71      2.43 o
  -5   3   1      330.62      331.56      4.61 o
  -4   3   1      431.85      477.71      5.54 o
  -3   3   1     1203.88     1158.00      9.75 o
  -2   3   1      863.12      902.37      7.51 o
  -1   3   1        1.08        2.17      0.53 o
   0   3   1    33400.63    32479.60    292.76 o
   1   3   1    11491.89    11058.61     87.21 o
   2   3   1       29.48       37.59      1.97 o
   3   3   1     2573.46     2547.52     21.57 o
   4   3   1      807.09      892.36      9.16 o
   5   3   1      686.51      762.58      9.14 o
   6   3   1        1.82        0.32      1.76 o
   7   3   1      551.49      573.89     10.25 o
   8   3   1      142.80      153.97      6.21 o
   9   3   1       15.33       14.35      4.35 o
  10   3   1        3.80        4.63      4.52 o
 -10   4   1        2.22        1.95      3.53 o
  -9   4   1      128.90      134.48      9.10 o
  -8   4   1       93.56       94.23      4.81 o
  -7   4   1     1826.58     1782.51     23.30 o
  -6   4   1      266.19      267.55      4.49 o
  -5   4   1       31.85       31.27      1.90 o
  -4   4   1       62.60       82.19      2.32 o
  -3   4   1      519.40      548.05      5.54 o
  -2   4   1     1138.76     1107.70      9.08 o
  -1   4   1      482.44      480.93      4.41 o
   0   4   1     3565.11     3488.05     32.55 o
   1   4   1    15491.46    15696.96    123.94 o
   2   4   1      447.19      357.36      6.62 o
   3   4   1       47.14       47.44      2.01 o
   4   4   1     1148.88     1194.93     11.91 o
   5   4   1      504.49      514.66      6.67 o
   6   4   1      752.34      767.70      9.13 o
   7   4   1       49.69       43.12      2.59 o
   8   4   1       17.12       18.09      3.44 o
   9   4   1        0.00       -2.33      5.38 o
  10   4   1       31.91       46.62      5.97 o
 -10   5   1       96.64       93.19      6.98 o
  -9   5   1      328.75      345.92      9.06 o
  -8   5   1       11.96       11.44      3.15 o
  -7   5   1      167.16      166.35      4.13 o
  -6   5   1      256.57      272.15      4.69 o
  -5   5   1     1003.60     1006.42     10.97 o
  -4   5   1        2.14        1.27      1.09 o
  -3   5   1      340.74      382.66      4.53 o
  -2   5   1      101.43       97.06      2.23 o
  -1   5   1     5641.96     5585.40     40.06 o
   0   5   1     2315.46     2354.49     22.78 o
   1   5   1      440.32      472.31      4.87 o
   2   5   1     1035.29     1043.87     11.63 o
   3   5   1      571.28      570.75      8.28 o
   4   5   1       73.89       79.90      2.59 o
   5   5   1        0.15        1.09      1.73 o
   6   5   1       66.92       64.50      3.99 o
   7   5   1       51.48       46.19      5.40 o
   8   5   1        3.16        1.92      2.85 o
   9   5   1       27.30       34.98      4.26 o
  -9   6   1       13.76       18.22      4.17 o
  -8   6   1      100.07       87.56      6.62 o
  -7   6   1       79.91       73.07      3.54 o
  -6   6   1      221.30      224.49      4.85 o
  -5   6   1       80.22       73.22      3.00 o
  -4   6   1      604.55      652.06      7.94 o
  -3   6   1     2577.58     2569.99     22.49 o
  -2   6   1      565.90      621.66      6.97 o
  -1   6   1       81.80       76.02      2.96 o
   0   6   1      125.29      126.23      2.61 o
   1   6   1     3507.07     3669.48     29.98 o
   2   6   1      195.39      203.68      4.03 o
   3   6   1      118.16      112.74      3.51 o
   4   6   1      226.68      204.18      4.02 o
   5   6   1       26.37       22.72      2.22 o
   6   6   1      202.91      201.47      6.37 o
   7   6   1      380.04      359.65      6.40 o
   8   6   1      184.95      184.59      9.17 o
   9   6   1        2.06       -1.99      3.13 o
  -9   7   1        7.88       12.01      3.44 o
  -8   7   1      168.66      173.85      5.14 o
  -7   7   1       26.94       29.89      2.76 o
  -6   7   1      194.89      201.90      5.65 o
  -5   7   1        1.16        1.44      2.74 o
  -4   7   1        0.05        0.85      1.41 o
  -3   7   1        5.39        4.66      1.33 o
  -2   7   1     1084.02     1198.79     11.78 o
  -1   7   1      788.58      814.41      7.85 o
   0   7   1       31.71       20.14      2.45 o
   1   7   1     3276.80     3492.49     28.95 o
   2   7   1      231.67      236.32      4.96 o
   3   7   1      428.26      454.26      7.06 o
   4   7   1      249.92      253.32      4.62 o
   5   7   1        7.18        6.75      1.72 o
   6   7   1        4.41        9.00      2.66 o
   7   7   1      355.99      356.59      7.73 o
   8   7   1       89.34       82.91      8.49 o
   9   7   1       32.84       32.93      5.40 o
  -9   8   1      195.40      183.91     10.29 o
  -8   8   1       19.99       25.72      3.99 o
  -7   8   1       99.70       95.92      4.06 o
  -6   8   1      505.66      485.32     14.06 o
  -5   8   1      111.57      117.34      3.83 o
  -4   8   1       37.16       37.03      2.29 o
  -3   8   1      646.60      617.98      7.61 o
  -2   8   1      293.80      330.11      7.47 o
  -1   8   1       13.03       22.02      1.80 o
   0   8   1     1685.44     1862.26     19.20 o
   1   8   1     1935.60     2064.07     16.00 o
   2   8   1     2492.76     2630.94     26.52 o
   3   8   1      857.01      876.75     16.49 o
   4   8   1      134.29      114.23      3.61 o
   5   8   1       94.34      105.84      5.10 o
   6   8   1      597.86      550.26      8.22 o
   7   8   1       14.32       10.38      2.38 o
   8   8   1       30.37       30.48      3.82 o
   9   8   1        0.70        3.65      4.16 o
  -9   9   1       35.93       37.56      5.47 o
  -8   9   1       11.15       15.47      2.76 o
  -7   9   1        1.47        4.99      2.63 o
  -6   9   1     1262.18     1231.79     14.07 o
  -5   9   1      209.00      211.07      7.77 o
  -4   9   1       77.99       77.50      3.12 o
  -3   9   1        0.14        2.60      1.56 o
  -2   9   1        0.07       -1.29      1.29 o
  -1   9   1       68.47       76.51      2.67 o
   0   9   1       96.30       95.55      2.77 o
   1   9   1     2069.96     2090.63     18.38 o
   2   9   1      821.52      803.59     10.18 o
   3   9   1        0.76        1.40      1.54 o
   4   9   1      135.49      147.31      3.91 o
   5   9   1       61.09       63.20      3.16 o
   6   9   1        0.85       -0.23      2.11 o
   7   9   1       27.21       25.68      3.16 o
   8   9   1       56.36       62.69      4.79 o
   9   9   1       10.54       18.45      7.18 o
  -8  10   1       67.51       63.62      3.94 o
  -7  10   1       44.49       40.79      3.90 o
  -6  10   1      421.62      405.57      7.34 o
  -5  10   1      230.78      242.48      5.49 o
  -4  10   1       26.51       27.12      2.37 o
  -3  10   1      163.02      151.31      4.85 o
  -2  10   1      152.71      161.60      5.55 o
  -1  10   1      277.73      270.59      4.61 o
   0  10   1      929.30      935.35     11.24 o
   1  10   1        6.42        7.34      1.59 o
   2  10   1      457.85      449.16      6.90 o
   3  10   1       28.61       29.54      2.48 o
   4  10   1        5.83        4.69      2.15 o
   5  10   1        1.05       -1.57      1.74 o
   6  10   1      105.62      108.84      4.79 o
   7  10   1        3.82       -0.30      2.23 o
   8  10   1      270.05      276.56     10.34 o
  -8  11   1        4.46        8.82      2.91 o
  -7  11   1       74.49       84.41      4.31 o
  -6  11   1      207.74      209.92      5.68 o
  -5  11   1      568.01      552.86      8.50 o
  -4  11   1     1157.20     1123.43     16.09 o
  -3  11   1      281.55      274.37      6.14 o
  -2  11   1      198.08      188.09      4.10 o
  -1  11   1        5.02        2.02      1.42 o
   0  11   1       39.70       45.13      2.41 o
   1  11   1       64.28       66.53      4.25 o
   2  11   1      575.60      591.38      8.40 o
   3  11   1      459.29      451.45      6.88 o
   4  11   1      282.00      280.23      5.68 o
   5  11   1      283.74      280.89      5.94 o
   6  11   1       50.77       50.69      3.45 o
   7  11   1      339.53      354.03      6.34 o
   8  11   1       61.64       64.93      6.49 o
  -7  12   1        8.10       11.51      2.91 o
  -6  12   1      138.30      122.69      4.82 o
  -5  12   1       14.13       14.14      2.55 o
  -4  12   1        7.58        8.03      2.29 o
  -3  12   1      131.61      128.22      5.33 o
  -2  12   1      126.75      125.45      3.55 o
  -1  12   1      168.07      170.72      3.78 o
   0  12   1      266.75      267.90      5.84 o
   1  12   1      575.62      564.64     12.03 o
   2  12   1      301.84      283.74      5.71 o
   3  12   1       20.96       26.43      2.41 o
   4  12   1      498.92      507.51     11.70 o
   5  12   1      191.62      188.91      5.10 o
   6  12   1      207.22      193.30      5.59 o
   7  12   1      298.17      295.69      9.44 o
  -7  13   1       46.35       56.48      4.05 o
  -6  13   1        0.40        2.24      2.37 o
  -5  13   1       21.32       20.22      2.71 o
  -4  13   1       71.30       76.92      3.80 o
  -3  13   1        5.44        4.89      2.09 o
  -2  13   1       43.61       40.12      2.59 o
  -1  13   1      235.70      244.42      8.84 o
   0  13   1      363.17      360.50      7.98 o
   1  13   1      320.30      315.49      9.06 o
   2  13   1      116.33      114.98      6.33 o
   3  13   1      506.17      534.86     10.16 o
   4  13   1       23.42       12.96      2.93 o
   5  13   1      280.29      259.81      7.68 o
   6  13   1       37.48       37.88      6.39 o
   7  13   1      395.60      436.42     10.12 o
  -6  14   1       16.09       16.60      3.64 o
  -5  14   1       58.53       59.36      4.72 o
  -4  14   1       76.53       71.82      5.54 o
  -3  14   1      226.43      236.38      7.09 o
  -2  14   1       83.29       93.45      5.96 o
  -1  14   1       41.01       41.19      3.82 o
   0  14   1       99.68      100.90      4.93 o
   1  14   1        0.20        2.05      3.59 o
   2  14   1      414.97      375.71     10.51 o
   3  14   1        0.27        1.71      2.96 o
   4  14   1      341.02      329.24     10.47 o
   5  14   1       13.49       14.70      4.07 o
   6  14   1       24.30       24.94      3.37 o
  -5  15   1       14.37       20.81      4.76 o
  -4  15   1        1.47        4.98      3.15 o
  -3  15   1       40.45       32.92      3.94 o
  -2  15   1        2.62        2.92      2.93 o
  -1  15   1      251.68      258.30      7.49 o
   0  15   1      500.19      479.15      9.96 o
   1  15   1       34.08       37.26      3.85 o
   2  15   1       90.70       83.02      4.42 o
   3  15   1      136.56      145.25      6.60 o
   4  15   1       84.08       80.36      4.54 o
   5  15   1       46.71       38.11      3.62 o
  -4  16   1        0.03        2.56      3.26 o
  -3  16   1        2.53       -2.93      2.93 o
  -2  16   1       69.05       62.21      4.72 o
  -1  16   1       17.64       16.23      4.75 o
   0  16   1        0.02        1.23      2.93 o
   1  16   1       15.62        4.05      3.25 o
   2  16   1       18.98       22.85      3.23 o
   3  16   1       46.83       57.03      4.44 o
   4  16   1      191.36      196.71      6.39 o
  -3  17   1        0.07       -3.23      3.23 o
  -2  17   1        9.65        5.27      3.23 o
  -1  17   1      110.19      124.47      6.41 o
   0  17   1        0.17       -2.74      2.74 o
   1  17   1        2.99        1.19      2.78 o
   2  17   1        8.62       12.97      3.16 o
   3  17   1       45.23       35.46      3.83 o
  -1  18   1        0.74        2.13      5.42 o
   0  18   1       83.09       82.11      4.86 o
   1  18   1        0.01       -2.40      2.91 o
 -10   0   2      480.64      488.10     13.72 o
  -8   0   2      152.90      156.94      7.61 o
  -6   0   2      135.28      138.43      5.61 o
  -4   0   2      303.99      285.91      6.13 o
   2   0   2      888.28      831.88     15.38 o
   4   0   2     1060.12     1028.19     21.01 o
   6   0   2      241.13      231.68      9.74 o
   8   0   2     2654.71     2587.40     50.74 o
  10   0   2        6.27        7.18      6.66 o
 -10   1   2        0.16       -2.27      2.66 o
  -9   1   2        3.94        2.67      2.74 o
  -8   1   2      116.27      118.31      4.79 o
  -7   1   2        5.33        5.80      2.11 o
  -6   1   2        4.56        3.44      1.72 o
  -5   1   2       12.04       11.04      1.59 o
  -4   1   2     1017.17     1088.20     10.87 o
  -3   1   2       99.95      115.16      2.47 o
  -2   1   2      107.30      110.55      1.98 o
  -1   1   2     2503.97     2394.72     14.70 o
   0   1   2       35.15       18.90      2.16 o
   1   1   2     4272.21     4229.72     32.87 o
   2   1   2      796.15      900.13     10.94 o
   3   1   2        0.17        2.05      1.45 o
   4   1   2        1.42        1.38      1.36 o
   5   1   2       43.16       36.80      2.55 o
   6   1   2      118.04      133.39      5.80 o
   7   1   2       32.61       35.37      4.16 o
   8   1   2      196.25      209.20      8.70 o
   9   1   2      132.12      131.37      7.42 o
  10   1   2      254.98      252.97     10.51 o
 -10   2   2        6.37        6.48      3.06 o
  -9   2   2       59.43       61.20      4.02 o
  -8   2   2        9.58        1.54      2.31 o
  -7   2   2        0.21        4.16      2.17 o
  -6   2   2        1.57        3.72      1.79 o
  -5   2   2     1393.27     1437.12     14.39 o
  -4   2   2       26.64       26.72      1.63 o
  -3   2   2      317.10      296.37      3.55 o
  -2   2   2      792.90      705.95      6.04 o
  -1   2   2     5496.90     5622.33     33.52 o
   0   2   2      293.70      340.38      2.70 o
   1   2   2     1833.70     1876.15     16.87 o
   2   2   2      340.45      370.58      4.67 o
   3   2   2       41.73       39.54      2.55 o
   4   2   2      208.59      239.56      3.71 o
   5   2   2      722.58      706.52      7.78 o
   6   2   2       27.19       22.70      2.55 o
   7   2   2     1034.82     1055.25     17.94 o
   8   2   2      180.32      187.26      8.15 o
   9   2   2      431.57      441.36     12.32 o
  10   2   2       62.24       67.31      8.71 o
 -10   3   2       89.81       93.13      5.29 o
  -9   3   2       16.21       26.72      3.32 o
  -8   3   2       65.21       61.69      3.83 o
  -7   3   2      193.95      175.61      5.05 o
  -6   3   2     1105.75     1106.64     12.41 o
  -5   3   2      281.55      299.39      4.37 o
  -4   3   2      175.92      165.64      3.00 o
  -3   3   2      228.13      225.57      3.11 o
  -2   3   2      593.90      576.88      5.27 o
  -1   3   2      434.87      422.93      4.72 o
   0   3   2     7576.43     7220.14     50.82 o
   1   3   2    12090.08    12143.95     95.19 o
   2   3   2      572.98      638.74      7.36 o
   3   3   2      415.64      424.11      4.95 o
   4   3   2     2406.29     2365.46     20.09 o
   5   3   2        3.23        8.35      0.82 o
   6   3   2        6.46       12.57      1.85 o
   7   3   2      759.32      792.02     23.07 o
   8   3   2       11.85        4.72      4.10 o
   9   3   2        6.17        4.10      3.99 o
  10   3   2       46.86       45.35      5.97 o
 -10   4   2       25.90       25.09      4.33 o
  -9   4   2      225.57      248.02      6.79 o
  -8   4   2       42.05       45.99      3.45 o
  -7   4   2       29.28       29.01      3.48 o
  -6   4   2      846.02      841.91      8.91 o
  -5   4   2        4.37        4.93      1.32 o
  -4   4   2       14.18        6.81      1.39 o
  -3   4   2      162.04      145.42      3.14 o
  -2   4   2      593.22      537.98      5.22 o
  -1   4   2      102.85       78.84      1.34 o
   0   4   2      332.35      304.16      5.18 o
   1   4   2    45373.68    44279.06    345.05 o
   2   4   2      429.06      435.51      5.81 o
   3   4   2     1395.42     1470.49     15.88 o
   4   4   2      594.08      568.04      6.78 o
   5   4   2      933.56      876.86      8.28 o
   6   4   2      494.53      525.41      5.72 o
   7   4   2        8.71       10.05      3.92 o
   8   4   2       70.87       69.64      5.61 o
   9   4   2       38.76       47.62      5.61 o
  10   4   2        6.03        6.91      4.52 o
  -9   5   2       48.27       59.05      4.81 o
  -8   5   2      250.12      232.20      6.44 o
  -7   5   2       66.12       66.97      3.98 o
  -6   5   2       99.13       94.60      3.09 o
  -5   5   2      407.54      401.43      5.35 o
  -4   5   2       99.99      109.64      2.64 o
  -3   5   2       43.20       50.58      1.82 o
  -2   5   2       30.69       36.53      1.39 o
  -1   5   2      404.03      398.80      5.32 o
   0   5   2      143.09      126.94      2.40 o
   1   5   2      536.34      531.38      5.63 o
   2   5   2      686.76      663.29      8.07 o
   3   5   2     2939.27     3093.92     30.58 o
   4   5   2       95.05       87.42      2.76 o
   5   5   2      962.89     1055.28     11.34 o
   6   5   2      182.56      171.34      3.68 o
   7   5   2      127.84      109.50      3.66 o
   8   5   2      257.42      254.64      9.24 o
   9   5   2      143.29      131.76      8.46 o
  -9   6   2        4.96        2.76      3.82 o
  -8   6   2      249.58      248.58      5.89 o
  -7   6   2        1.39        2.52      1.77 o
  -6   6   2      150.26      152.40      3.82 o
  -5   6   2      558.35      570.28      6.81 o
  -4   6   2      486.15      507.32      5.95 o
  -3   6   2     2310.69     2310.69     18.29 o
  -2   6   2      167.61      153.92      3.65 o
  -1   6   2      116.29      120.27      2.79 o
   0   6   2     3309.76     3366.41     27.93 o
   1   6   2     2201.19     2403.96     23.46 o
   2   6   2     2838.32     3080.08     30.08 o
   3   6   2       18.13       34.50      2.11 o
   4   6   2       58.22       47.97      2.29 o
   5   6   2      424.44      462.45      6.67 o
   6   6   2      197.79      196.91      4.10 o
   7   6   2      349.25      328.07      6.44 o
   8   6   2       44.97       41.17      5.04 o
   9   6   2       68.61       73.10      6.49 o
  -9   7   2       66.17       85.59      5.49 o
  -8   7   2       34.79       35.98      3.15 o
  -7   7   2      283.73      276.70      5.88 o
  -6   7   2     1329.50     1334.91     16.71 o
  -5   7   2       19.52       21.03      1.85 o
  -4   7   2       56.88       54.64      2.26 o
  -3   7   2       35.76       46.19      2.50 o
  -2   7   2     1589.48     1629.46     15.11 o
  -1   7   2      138.29      158.04      3.11 o
   0   7   2     5202.75     5508.54     44.78 o
   1   7   2     2105.02     2182.63     27.94 o
   2   7   2      342.59      352.27      7.42 o
   3   7   2      272.53      253.45      4.97 o
   4   7   2      462.21      456.48      7.48 o
   5   7   2      353.57      351.03      5.92 o
   6   7   2      196.17      174.53      3.87 o
   7   7   2      181.13      199.09      5.04 o
   8   7   2        3.24        5.89      5.38 o
   9   7   2       10.00       13.07      5.89 o
  -9   8   2       54.53       60.30      5.09 o
  -8   8   2       49.88       56.16      3.65 o
  -7   8   2      106.55      110.44      6.51 o
  -6   8   2      128.48      130.22      4.33 o
  -5   8   2       28.81       28.25      2.36 o
  -4   8   2       94.08       98.62      4.22 o
  -3   8   2      273.49      265.12      6.29 o
  -2   8   2      212.09      196.48      3.85 o
  -1   8   2      259.88      240.33      3.96 o
   0   8   2      655.06      744.34      8.16 o
   1   8   2     1569.56     1544.44     16.74 o
   2   8   2      280.10      290.26      7.06 o
   3   8   2      769.41      778.47     10.21 o
   4   8   2      144.12      132.72      4.29 o
   5   8   2      111.35      114.85      7.47 o
   6   8   2      208.64      217.87      6.05 o
   7   8   2       78.31       83.31      4.41 o
   8   8   2       16.60       22.67      4.67 o
   9   8   2       87.12       87.20      7.94 o
  -9   9   2      152.77      164.53      7.18 o
  -8   9   2       50.78       50.81      3.65 o
  -7   9   2        5.32        8.43      2.42 o
  -6   9   2        0.76       -1.07      2.97 o
  -5   9   2       48.97       54.48      3.06 o
  -4   9   2        1.85        5.02      1.72 o
  -3   9   2      898.33      941.30     10.55 o
  -2   9   2     2953.75     3056.30     26.84 o
  -1   9   2       84.82      106.21      2.94 o
   0   9   2     1581.30     1662.99     19.45 o
   1   9   2       52.77       60.16      2.61 o
   2   9   2      511.23      473.60     13.84 o
   3   9   2       18.61       18.55      2.11 o
   4   9   2        3.19        3.59      1.66 o
   5   9   2        0.63        1.31      1.82 o
   6   9   2       53.49       52.90      2.72 o
   7   9   2      478.30      462.13     12.81 o
   8   9   2        3.55       -2.54      5.89 o
  -8  10   2        2.15        0.92      2.71 o
  -7  10   2      415.23      416.74      8.93 o
  -6  10   2      697.51      686.20      9.72 o
  -5  10   2       56.13       53.53      3.16 o
  -4  10   2      133.78      140.43      4.01 o
  -3  10   2      196.78      190.58      4.42 o
  -2  10   2      417.02      396.69      6.04 o
  -1  10   2      325.02      323.92      5.09 o
   0  10   2      595.77      585.77      7.30 o
   1  10   2        5.19        4.62      1.38 o
   2  10   2       97.08      114.90      5.44 o
   3  10   2      451.20      456.44     10.15 o
   4  10   2      261.72      242.50      7.38 o
   5  10   2      361.57      375.27      6.68 o
   6  10   2       11.58       13.15      3.18 o
   7  10   2      172.32      168.40      6.33 o
   8  10   2      286.84      305.33     20.50 o
  -8  11   2       95.53       97.38      4.72 o
  -7  11   2      196.99      194.25      5.80 o
  -6  11   2      182.59      168.92      5.20 o
  -5  11   2      197.18      188.89      5.29 o
  -4  11   2      126.46      124.16      5.18 o
  -3  11   2      452.77      466.75      7.08 o
  -2  11   2      124.15      118.32      3.52 o
  -1  11   2      531.59      518.77      7.09 o
   0  11   2      202.53      200.76      4.11 o
   1  11   2     1379.84     1387.75     14.20 o
   2  11   2      103.40       93.72      5.25 o
   3  11   2        1.89        2.05      3.59 o
   4  11   2        4.21        4.44      2.66 o
   5  11   2      129.62      132.18      4.72 o
   6  11   2      321.24      326.76      6.73 o
   7  11   2        1.33        1.70      2.82 o
   8  11   2      168.38      179.33      9.24 o
  -7  12   2      553.90      568.51      9.66 o
  -6  12   2      214.36      204.93      7.25 o
  -5  12   2      105.78      108.58      4.89 o
  -4  12   2       76.77       68.18      4.51 o
  -3  12   2      870.41      847.57     10.56 o
  -2  12   2      180.55      183.37      6.21 o
  -1  12   2      675.32      668.62      8.65 o
   0  12   2      275.37      258.76      4.78 o
   1  12   2      308.24      297.29      5.32 o
   2  12   2      382.14      342.46      6.04 o
   3  12   2      986.21     1006.35     14.40 o
   4  12   2      558.10      537.98     10.43 o
   5  12   2      150.55      145.52      4.97 o
   6  12   2       15.63       19.50      4.22 o
   7  12   2        0.38       -1.07      4.72 o
  -7  13   2       55.63       56.06      4.14 o
  -6  13   2       46.57       59.58      4.42 o
  -5  13   2       37.91       29.59      3.40 o
  -4  13   2       96.51       87.17      4.01 o
  -3  13   2       11.54       17.92      2.59 o
  -2  13   2      347.49      342.75     11.84 o
  -1  13   2        1.70        0.70      1.54 o
   0  13   2     1394.13     1434.47     14.97 o
   1  13   2        0.51        0.43      2.07 o
   2  13   2       91.74       91.89      4.04 o
   3  13   2       87.91       78.26      4.72 o
   4  13   2       42.86       36.38      3.33 o
   5  13   2       20.30       16.98      2.75 o
   6  13   2        5.30        3.73      2.74 o
   7  13   2        5.33        6.50      3.42 o
  -6  14   2      196.95      211.29      9.57 o
  -5  14   2       16.21       20.29      3.42 o
  -4  14   2        4.24        4.90      3.02 o
  -3  14   2       12.13        8.54      3.02 o
  -2  14   2       20.91       17.17      3.56 o
  -1  14   2        0.23       -2.09      4.48 o
   0  14   2        7.64        5.74      2.75 o
   1  14   2        0.01       -0.88      2.63 o
   2  14   2      624.49      616.53     11.14 o
   3  14   2       31.18       30.05      3.82 o
   4  14   2      113.09      121.56      7.05 o
   5  14   2        7.24        3.99      3.85 o
   6  14   2       45.19       44.75      3.79 o
  -5  15   2      120.56      134.23      6.50 o
  -4  15   2        3.41        2.96      2.99 o
  -3  15   2       13.13        6.56      3.15 o
  -2  15   2      434.17      441.14      9.65 o
  -1  15   2        0.13       -2.55      2.55 o
   0  15   2        4.07       11.31      3.15 o
   1  15   2        5.95        8.79      3.24 o
   2  15   2      242.75      261.86      7.69 o
   3  15   2      226.60      189.94      6.14 o
   4  15   2       14.56       14.20      3.13 o
   5  15   2       20.65       18.65      3.48 o
  -4  16   2       74.85       74.36      5.31 o
  -3  16   2      135.72      147.31      6.68 o
  -2  16   2        2.53        1.80      3.15 o
  -1  16   2       55.12       45.33      4.31 o
   0  16   2       65.61       71.30      4.97 o
   1  16   2       91.99       85.10      5.22 o
   2  16   2        5.56        4.53      3.15 o
   3  16   2       17.04       29.82      4.81 o
   4  16   2        0.89        1.21      2.78 o
  -3  17   2      121.58      117.64      6.83 o
  -2  17   2        0.00       -2.49      3.09 o
  -1  17   2       16.59       23.33      3.93 o
   0  17   2        7.21       10.21      3.76 o
   1  17   2       23.43       15.21      3.53 o
   2  17   2       24.46       22.94      3.37 o
   3  17   2      115.88      110.80      6.86 o
  -1  18   2        9.80       15.04      4.16 o
   0  18   2        0.23        5.76      5.29 o
   1  18   2       34.56       28.27     10.51 o
  -9   0   3       60.29       68.34     12.81 o
  -7   0   3      585.35      591.04     12.26 o
  -5   0   3      482.67      455.34      9.74 o
  -3   0   3       16.44       14.00      1.97 o
  -1   0   3     6447.06     5636.33     80.53 o
   1   0   3    18568.52    17422.38    269.61 o
   3   0   3      951.68     1019.48     19.99 o
   5   0   3     3525.01     3568.43     61.51 o
   7   0   3      259.63      224.50     11.28 o
   9   0   3       54.01       46.13      7.69 o
 -10   1   3       25.81       29.93      3.71 o
  -9   1   3        5.47        7.19      2.73 o
  -8   1   3       94.90       81.86      4.15 o
  -7   1   3        0.18       -1.01      1.89 o
  -6   1   3      301.43      313.28      5.49 o
  -5   1   3     1297.41     1217.84     12.58 o
  -4   1   3     9584.87     9816.91     78.67 o
  -3   1   3     7690.99     7553.37     60.41 o
  -2   1   3    52725.10    50659.86    398.81 o
  -1   1   3    11965.88    11648.56     68.58 o
   0   1   3    25724.41    24654.12    144.98 o
   1   1   3    17412.04    16506.34    128.07 o
   2   1   3     5364.28     4838.11     94.82 o
   3   1   3       46.78       44.62      2.54 o
   4   1   3       79.53       95.94      3.79 o
   5   1   3     1007.42      950.03     14.86 o
   6   1   3      238.35      206.83      6.52 o
   7   1   3       28.08       20.79      3.99 o
   8   1   3      673.25      707.73     23.32 o
   9   1   3      174.79      166.32      8.51 o
  10   1   3      128.07      123.94      8.15 o
 -10   2   3       16.59       16.32      3.36 o
  -9   2   3      123.57      131.74      5.37 o
  -8   2   3       51.96       49.19      3.56 o
  -7   2   3       61.51       60.59      3.55 o
  -6   2   3       12.88       17.35      2.03 o
  -5   2   3      816.75      860.97      9.77 o
  -4   2   3        0.35        7.82      1.45 o
  -3   2   3       19.40       23.80      1.22 o
  -2   2   3      993.11      911.82      8.64 o
  -1   2   3     2222.40     2257.51     15.01 o
   0   2   3      491.40      437.31      4.24 o
   1   2   3     1702.01     1577.44     15.19 o
   2   2   3       73.06       62.86      1.80 o
   3   2   3       34.74       26.30      1.71 o
   4   2   3      161.80      207.37      5.61 o
   5   2   3     2473.63     2492.57     24.81 o
   6   2   3      632.10      686.88     12.86 o
   7   2   3        1.72        0.27      3.06 o
   8   2   3      853.72      857.06     21.01 o
   9   2   3      150.22      156.36      8.34 o
  10   2   3       21.87       19.39      5.25 o
 -10   3   3        1.22       -0.57      3.00 o
  -9   3   3       23.06       19.47      3.70 o
  -8   3   3      103.42       94.37      4.40 o
  -7   3   3      902.53      871.45     11.18 o
  -6   3   3        6.95        4.38      1.82 o
  -5   3   3     1081.52     1134.88     10.51 o
  -4   3   3      278.58      319.75      4.52 o
  -3   3   3      329.07      311.28      4.35 o
  -2   3   3     3244.30     3124.79     23.04 o
  -1   3   3       86.59       77.30      1.29 o
   0   3   3     1761.79     1648.10     12.41 o
   1   3   3     9594.23     9148.96     82.07 o
   2   3   3     1151.77     1202.79     12.52 o
   3   3   3      302.90      349.00      4.97 o
   4   3   3      949.84      987.30     13.05 o
   5   3   3        5.43        7.32      1.59 o
   6   3   3      240.37      235.81      4.49 o
   7   3   3      144.72      130.43      6.70 o
   8   3   3     1095.17     1043.90     18.85 o
   9   3   3       57.70       59.71      6.16 o
  10   3   3       33.78       31.47      5.61 o
 -10   4   3        3.12        2.12      3.16 o
  -9   4   3        0.15        2.70      2.60 o
  -8   4   3        0.09        0.63      2.42 o
  -7   4   3       51.27       51.63      3.25 o
  -6   4   3        1.60        1.58      1.48 o
  -5   4   3      491.61      506.82      6.07 o
  -4   4   3       41.96       35.82      1.72 o
  -3   4   3       11.89       17.95      1.27 o
  -2   4   3     1478.80     1389.19     11.22 o
  -1   4   3        2.82        6.47      0.81 o
   0   4   3       11.06        9.27      0.72 o
   1   4   3     9120.74     8859.76     79.80 o
   2   4   3      621.03      638.82      7.78 o
   3   4   3     1793.16     1809.49     18.49 o
   4   4   3       18.58       24.78      2.62 o
   5   4   3        0.01        0.98      1.09 o
   6   4   3        3.70        2.29      1.75 o
   7   4   3        0.01       -1.79      3.26 o
   8   4   3        3.96        2.12      9.23 o
   9   4   3      457.91      474.52     13.03 o
  -9   5   3      119.35      119.22      5.36 o
  -8   5   3        0.75        3.72      2.60 o
  -7   5   3        8.77        7.67      2.05 o
  -6   5   3      248.44      246.71      4.55 o
  -5   5   3      175.88      163.06      3.41 o
  -4   5   3      338.55      375.00      4.84 o
  -3   5   3        0.32        3.58      1.43 o
  -2   5   3      415.30      390.49      4.32 o
  -1   5   3      311.80      318.34      3.11 o
   0   5   3       35.68       36.16      1.25 o
   1   5   3      352.20      339.18      4.17 o
   2   5   3     4500.47     4543.47     42.61 o
   3   5   3      258.91      249.57      8.35 o
   4   5   3     1080.98     1078.30     17.61 o
   5   5   3       23.41       19.00      1.70 o
   6   5   3       59.61       55.45      2.23 o
   7   5   3        2.96        4.88      2.05 o
   8   5   3      125.23      125.25     11.02 o
   9   5   3       24.88       31.41      5.25 o
  -9   6   3        0.06       -2.59      2.62 o
  -8   6   3        5.33        5.20      3.26 o
  -7   6   3        5.09        3.87      1.85 o
  -6   6   3      711.25      690.08      8.07 o
  -5   6   3       89.33       83.34      3.13 o
  -4   6   3       88.43       91.05      3.61 o
  -3   6   3      741.78      728.10      7.14 o
  -2   6   3      470.06      469.72      4.95 o
  -1   6   3      844.09      894.23      6.91 o
   0   6   3      697.64      706.90      7.42 o
   1   6   3     1064.13     1012.04     11.32 o
   2   6   3       29.55       27.40      1.96 o
   3   6   3      250.72      252.03      9.02 o
   4   6   3      167.52      152.51      4.07 o
   5   6   3      451.74      459.47      6.26 o
   6   6   3       24.55       20.51      1.93 o
   7   6   3      452.55      455.08      8.02 o
   8   6   3       16.96       13.44      4.16 o
   9   6   3       21.43       20.46      5.89 o
  -9   7   3        3.06        0.15      4.02 o
  -8   7   3      126.23      144.66      4.68 o
  -7   7   3       79.04       71.10      3.16 o
  -6   7   3      401.90      394.18      5.99 o
  -5   7   3      301.61      294.94      4.75 o
  -4   7   3       18.36       14.56      1.50 o
  -3   7   3       14.13       11.36      1.35 o
  -2   7   3       13.23       17.83      1.21 o
  -1   7   3        3.63        3.16      1.48 o
   0   7   3      821.13      792.59      8.37 o
   1   7   3        0.61       11.27      2.17 o
   2   7   3      283.49      286.76      5.42 o
   3   7   3     1829.64     1950.60     20.79 o
   4   7   3      114.26      107.37      5.01 o
   5   7   3       23.70       25.27      2.04 o
   6   7   3      350.08      340.32      5.62 o
   7   7   3       86.94       80.58      4.10 o
   8   7   3      172.45      176.92      8.51 o
   9   7   3      238.22      246.09     39.47 o
  -9   8   3      310.46      348.52      9.35 o
  -8   8   3        0.12       -1.02      2.34 o
  -7   8   3       91.05       90.34      3.99 o
  -6   8   3      561.57      572.63      8.43 o
  -5   8   3       18.83       20.56      2.00 o
  -4   8   3      220.12      235.21      4.05 o
  -3   8   3      299.60      306.60      5.72 o
  -2   8   3     1612.57     1696.96     16.07 o
  -1   8   3      721.72      734.98      8.30 o
   0   8   3       32.56       29.95      3.63 o
   1   8   3        4.56       10.05      2.31 o
   2   8   3     5088.07     4955.71     47.54 o
   3   8   3      109.24      104.40      5.52 o
   4   8   3      353.26      348.97      8.96 o
   5   8   3       22.71       24.42      2.17 o
   6   8   3        1.13        1.73      1.86 o
   7   8   3      119.73      122.59      5.03 o
   8   8   3       91.10       99.98      7.06 o
   9   8   3        1.67        9.57      4.52 o
  -8   9   3        9.52       10.99      2.61 o
  -7   9   3      236.13      242.37      6.00 o
  -6   9   3       20.41       24.15      2.71 o
  -5   9   3       50.34       52.26      3.06 o
  -4   9   3       14.99       12.87      1.95 o
  -3   9   3       75.95       73.53      4.51 o
  -2   9   3      134.48      145.19      3.52 o
  -1   9   3       11.69       10.21      1.51 o
   0   9   3       15.59       26.71      2.83 o
   1   9   3      149.35      152.02      6.13 o
   2   9   3      524.95      594.69     17.13 o
   3   9   3        0.36        0.36      1.86 o
   4   9   3       23.04       24.48      3.17 o
   5   9   3       50.24       52.19      2.95 o
   6   9   3       41.96       39.33      2.88 o
   7   9   3        4.64       11.49      3.32 o
   8   9   3        0.72       -3.03      3.79 o
  -8  10   3       47.43       48.45      3.85 o
  -7  10   3       15.37        9.63      3.09 o
  -6  10   3      117.78      117.52      4.54 o
  -5  10   3      352.14      352.11      6.59 o
  -4  10   3      501.13      511.50      8.66 o
  -3  10   3      239.92      236.26      4.77 o
  -2  10   3     1366.13     1380.90     12.05 o
  -1  10   3      508.99      520.41      6.92 o
   0  10   3     1642.45     1676.73     16.16 o
   1  10   3      295.99      320.17      5.22 o
   2  10   3     2127.11     2173.00     23.87 o
   3  10   3      153.38      139.53      4.83 o
   4  10   3      561.94      568.22      9.62 o
   5  10   3      437.02      451.12      7.45 o
   6  10   3       62.38       58.85      3.33 o
   7  10   3      200.49      180.27      6.55 o
   8  10   3        0.06        3.26      3.94 o
  -8  11   3      121.80      143.17      5.49 o
  -7  11   3       53.65       52.64      4.44 o
  -6  11   3      347.21      350.44      7.69 o
  -5  11   3       77.48       71.91      3.81 o
  -4  11   3      180.41      174.20      4.74 o
  -3  11   3      157.89      159.98      4.35 o
  -2  11   3       15.11       16.75      2.08 o
  -1  11   3      116.04      110.05      3.36 o
   0  11   3      178.28      159.97      3.80 o
   1  11   3       65.13       52.12      2.64 o
   2  11   3       81.96      107.61      3.58 o
   3  11   3      160.16      183.13      6.13 o
   4  11   3        3.87       -0.26      2.45 o
   5  11   3       33.26       30.79      2.95 o
   6  11   3       37.26       42.83      3.21 o
   7  11   3       11.29       11.27      3.23 o
   8  11   3       32.67       27.17      7.69 o
  -7  12   3       63.15       68.79      4.20 o
  -6  12   3        3.39        3.47      2.66 o
  -5  12   3       23.76       22.04      3.11 o
  -4  12   3       33.49       39.01      2.95 o
  -3  12   3        1.09        2.02      1.86 o
  -2  12   3        4.12        3.09      1.70 o
  -1  12   3        6.06        7.23      1.76 o
   0  12   3      110.41      111.46      3.43 o
   1  12   3     1119.60     1146.59     12.65 o
   2  12   3      219.12      239.07      5.92 o
   3  12   3     1628.26     1594.60     19.82 o
   4  12   3       15.49       17.32      4.08 o
   5  12   3      510.00      525.68      8.67 o
   6  12   3      124.37      117.97      4.77 o
   7  12   3        1.50        0.24      2.99 o
  -7  13   3       14.43       15.20      5.10 o
  -6  13   3       24.70       25.85      3.20 o
  -5  13   3      251.75      248.50      7.84 o
  -4  13   3       62.07       55.17      3.49 o
  -3  13   3        1.95        0.66      3.11 o
  -2  13   3       45.40       44.76      2.84 o
  -1  13   3      766.44      760.71      9.69 o
   0  13   3      405.13      390.97      6.49 o
   1  13   3      832.63      790.08     10.01 o
   2  13   3      900.41      848.22     10.69 o
   3  13   3       66.90       60.63      4.42 o
   4  13   3      390.10      420.78      9.14 o
   5  13   3       16.50       14.63      2.86 o
   6  13   3       35.74       33.38      3.26 o
   7  13   3       11.92       10.55      3.53 o
  -6  14   3        0.34       -2.15      4.22 o
  -5  14   3      807.56      824.30     11.59 o
  -4  14   3      219.29      194.12      5.46 o
  -3  14   3        0.88       -1.96      1.96 o
  -2  14   3      283.08      293.67      7.66 o
  -1  14   3      191.06      180.49      6.38 o
   0  14   3       59.81       45.17      4.21 o
   1  14   3     1205.28     1189.32     25.53 o
   2  14   3      126.12      119.52      5.61 o
   3  14   3      321.88      343.13      8.58 o
   4  14   3      123.06      120.70      4.99 o
   5  14   3       77.54       50.42      6.84 o
   6  14   3       14.33       15.16      2.99 o
  -5  15   3       18.47       19.95      3.82 o
  -4  15   3        0.54       -0.20      6.33 o
  -3  15   3       12.01       11.56      3.32 o
  -2  15   3        5.06        2.75      2.58 o
  -1  15   3        0.97       -2.48      2.48 o
   0  15   3       24.32       43.39      4.04 o
   1  15   3       55.33       72.18      7.83 o
   2  15   3      102.57       93.96      5.31 o
   3  15   3      443.49      424.76     14.17 o
   4  15   3        1.57       -1.94      2.60 o
   5  15   3       53.13       42.43      3.84 o
  -4  16   3       80.99       91.46      5.78 o
  -3  16   3       89.75      100.93      5.72 o
  -2  16   3        7.00       11.47      3.42 o
  -1  16   3        4.29        5.75      3.15 o
   0  16   3        5.86       -2.85      2.85 o
   1  16   3      118.59      101.96      5.61 o
   2  16   3       15.83       16.42      3.23 o
   3  16   3        5.61        0.38      3.15 o
   4  16   3       98.64      115.32      6.29 o
  -3  17   3       20.16       28.63      4.29 o
  -2  17   3       94.40      134.45      6.59 o
  -1  17   3        5.53       -0.69      3.67 o
   0  17   3        0.02        0.36      3.12 o
   1  17   3       56.08       60.97      4.93 o
   2  17   3       26.77       35.42      4.33 o
   3  17   3      202.50      193.59      6.66 o
   0  18   3       67.70       70.22      8.71 o
 -10   0   4      122.33      129.04     12.05 o
  -8   0   4      553.65      553.22     14.10 o
  -6   0   4       22.04       32.22      5.89 o
  -4   0   4     5618.15     5877.63     68.03 o
  -2   0   4      341.10      308.26      7.54 o
   0   0   4      559.97      645.05      6.77 o
   2   0   4       97.55      129.16      4.61 o
   4   0   4      422.85      404.92     11.28 o
   6   0   4      567.61      576.63     16.40 o
   8   0   4        3.09       -0.51      5.13 o
  10   0   4        7.08        9.23      7.18 o
 -10   1   4       18.05       34.88      3.68 o
  -9   1   4        7.37        8.57      2.68 o
  -8   1   4      722.38      718.80     10.45 o
  -7   1   4      171.92      163.62      4.73 o
  -6   1   4      515.01      528.64      8.97 o
  -5   1   4        0.65        1.61      1.92 o
  -4   1   4      104.21      101.09      3.29 o
  -3   1   4     2856.60     2855.67     24.04 o
  -2   1   4     1450.98     1308.72     11.53 o
  -1   1   4      670.93      593.97      5.94 o
   0   1   4      118.40       85.97      2.00 o
   1   1   4     5773.36     5698.93     62.88 o
   2   1   4      159.90      214.59     11.53 o
   3   1   4      469.75      488.95      6.02 o
   4   1   4      355.18      345.98      7.25 o
   5   1   4      132.51      166.84      5.80 o
   6   1   4        0.17        3.49      5.38 o
   7   1   4       23.29       23.16      3.99 o
   8   1   4     1532.25     1520.18     24.46 o
   9   1   4      394.01      412.92     12.32 o
  10   1   4       34.51       53.37      6.33 o
 -10   2   4        1.50        3.63      2.86 o
  -9   2   4        5.35       11.51      2.91 o
  -8   2   4        0.51       -0.46      2.38 o
  -7   2   4        6.47        6.00      2.03 o
  -6   2   4       18.38       25.02      2.34 o
  -5   2   4        7.52        6.24      1.51 o
  -4   2   4     5805.23     5792.39     47.48 o
  -3   2   4     7447.23     7760.40     55.46 o
  -2   2   4    17278.97    17306.27    110.70 o
  -1   2   4     9062.97     8902.38     56.94 o
   0   2   4      339.54      255.48      2.42 o
   1   2   4      704.12      672.62      7.39 o
   2   2   4       84.13       97.23      2.33 o
   3   2   4     2610.87     2620.35     24.73 o
   4   2   4      800.35      740.99     11.96 o
   5   2   4      296.86      332.98      7.29 o
   6   2   4       38.12       36.18      3.84 o
   7   2   4      623.22      610.72     13.05 o
   8   2   4      233.06      243.42      9.24 o
   9   2   4       19.80       20.20      4.88 o
  10   2   4      181.54      220.55     14.10 o
 -10   3   4       51.15       71.47      4.67 o
  -9   3   4        8.52        7.81      2.96 o
  -8   3   4       73.20       71.46      3.99 o
  -7   3   4      187.94      177.54      4.97 o
  -6   3   4     1171.08     1130.90     12.58 o
  -5   3   4     1327.42     1236.84     11.33 o
  -4   3   4       73.95       95.39      2.45 o
  -3   3   4      910.52      955.50      8.44 o
  -2   3   4      327.49      364.41      3.91 o
  -1   3   4      187.00      202.95      2.41 o
   0   3   4     2510.53     2471.67     18.32 o
   1   3   4     1129.89     1195.22     12.33 o
   2   3   4      375.35      432.67      5.78 o
   3   3   4     1744.15     1897.37     19.09 o
   4   3   4      840.97      827.44     17.94 o
   5   3   4      213.02      227.28      5.99 o
   6   3   4        9.29        9.49      1.37 o
   7   3   4      109.20      111.06      5.97 o
   8   3   4       16.40        5.98      3.79 o
   9   3   4        2.56        1.92      4.16 o
 -10   4   4       55.45       63.58      4.51 o
  -9   4   4      179.59      184.64      6.03 o
  -8   4   4      204.46      207.48      5.83 o
  -7   4   4      251.00      232.67      6.13 o
  -6   4   4        0.80       -1.41      1.41 o
  -5   4   4      151.32      157.33      3.38 o
  -4   4   4      486.97      480.29      5.52 o
  -3   4   4      637.94      645.55      6.44 o
  -2   4   4     2824.62     2735.71     20.61 o
  -1   4   4     2294.39     2261.24     17.08 o
   0   4   4      592.69      562.80      5.93 o
   1   4   4      174.41      150.23      3.15 o
   2   4   4      156.17      148.64      3.63 o
   3   4   4      297.98      284.28      4.81 o
   4   4   4      370.83      444.66      6.40 o
   5   4   4        7.71       15.65      2.96 o
   6   4   4       39.15       41.95      3.97 o
   7   4   4       67.00       58.82      7.18 o
   8   4   4        0.49       -1.97      3.43 o
   9   4   4      458.02      472.58     13.05 o
  -9   5   4      433.96      472.51      9.17 o
  -8   5   4      733.08      756.65     10.91 o
  -7   5   4       64.05       54.22      3.32 o
  -6   5   4       86.61       73.26      2.90 o
  -5   5   4      663.06      677.16      7.54 o
  -4   5   4      125.03      132.73      2.86 o
  -3   5   4      109.94       98.81      2.29 o
  -2   5   4       76.58       75.17      1.87 o
  -1   5   4      592.17      554.21      5.40 o
   0   5   4      133.08      166.34      2.38 o
   1   5   4     3574.54     3649.17     34.52 o
   2   5   4     3456.44     3518.84     33.63 o
   3   5   4      636.27      750.51      9.44 o
   4   5   4      244.92      244.55      4.83 o
   5   5   4      332.83      326.72      5.65 o
   6   5   4      151.69      162.22      3.21 o
   7   5   4      333.13      315.29     14.86 o
   8   5   4       15.94       12.05      3.99 o
   9   5   4        2.61        3.22      7.43 o
  -9   6   4       74.19       81.14      4.58 o
  -8   6   4       58.45       49.67      3.63 o
  -7   6   4      118.46      105.42      3.70 o
  -6   6   4      144.69      152.93      4.03 o
  -5   6   4       62.18       67.82      2.94 o
  -4   6   4        7.01       10.99      1.41 o
  -3   6   4      147.32      145.66      3.39 o
  -2   6   4      459.65      426.36      4.76 o
  -1   6   4       30.54       31.82      1.15 o
   0   6   4      234.99      253.06      3.10 o
   1   6   4       60.86       50.95      2.45 o
   2   6   4        0.48       10.30      1.78 o
   3   6   4     2987.63     3031.85     30.17 o
   4   6   4       81.05       79.63      3.30 o
   5   6   4       79.03       81.32      3.41 o
   6   6   4      226.11      222.45      4.71 o
   7   6   4       35.56       43.66     12.81 o
   8   6   4       15.50       12.62      5.38 o
   9   6   4       89.57      106.36      7.61 o
  -9   7   4       34.47       51.77      4.02 o
  -8   7   4      140.27      156.50      5.45 o
  -7   7   4        1.23        0.28      1.80 o
  -6   7   4      278.17      271.22      6.50 o
  -5   7   4      143.09      145.86      3.54 o
  -4   7   4      823.98      820.90      8.47 o
  -3   7   4      109.27      128.83      3.00 o
  -2   7   4      116.36      145.98      2.67 o
  -1   7   4       72.63       79.78      2.13 o
   0   7   4     2852.54     2916.01     25.11 o
   1   7   4       10.93        5.23      1.10 o
   2   7   4     9970.04    10336.06     94.50 o
   3   7   4      655.56      688.51      9.53 o
   4   7   4        2.44        1.26      1.73 o
   5   7   4      246.71      237.06      5.34 o
   6   7   4       78.87       78.96      3.02 o
   7   7   4       16.72       15.51      2.93 o
   8   7   4        0.15        3.76      3.79 o
   9   7   4       93.64      113.18     15.12 o
  -9   8   4        0.10       -2.13      3.85 o
  -8   8   4      516.55      506.11      7.80 o
  -7   8   4        2.22        4.41      1.95 o
  -6   8   4      150.98      141.48      4.53 o
  -5   8   4      537.07      519.14      6.76 o
  -4   8   4      238.42      225.09      4.09 o
  -3   8   4      361.67      350.17      4.75 o
  -2   8   4     1068.41     1056.33     12.30 o
  -1   8   4      357.77      354.06      5.16 o
   0   8   4      621.24      599.55      8.21 o
   1   8   4      188.16      178.06      5.21 o
   2   8   4     2751.84     2711.81     27.81 o
   3   8   4      109.21      118.53      5.10 o
   4   8   4      142.13      126.83      4.37 o
   5   8   4       12.34       14.47      2.56 o
   6   8   4      275.21      278.11      5.47 o
   7   8   4      502.98      500.04      9.35 o
   8   8   4      180.44      163.50      8.51 o
   9   8   4       87.68      104.61      7.95 o
  -8   9   4       13.70       11.77      2.87 o
  -7   9   4        0.02        4.29      2.38 o
  -6   9   4      188.71      207.66      4.73 o
  -5   9   4      351.57      353.91      5.61 o
  -4   9   4      197.29      195.54      4.31 o
  -3   9   4       53.49       59.37      3.55 o
  -2   9   4      146.70      147.03      3.61 o
  -1   9   4       63.79       74.84      2.78 o
   0   9   4      513.79      522.00      6.75 o
   1   9   4      604.29      597.36      7.52 o
   2   9   4      201.07      208.04      6.39 o
   3   9   4       46.67       39.10      4.38 o
   4   9   4      142.27      139.79      4.72 o
   5   9   4      162.40      136.93      4.90 o
   6   9   4      453.71      431.89      7.04 o
   7   9   4       42.27       35.24      5.89 o
   8   9   4       14.24       17.09      4.71 o
  -8  10   4       69.66       76.14      4.35 o
  -7  10   4      186.39      207.71      6.29 o
  -6  10   4       40.95       45.86      3.25 o
  -5  10   4     2166.89     2141.99     21.26 o
  -4  10   4        7.88        4.48      1.95 o
  -3  10   4        4.82        4.30      1.77 o
  -2  10   4       10.66       10.34      1.92 o
  -1  10   4      523.07      527.89      7.16 o
   0  10   4      155.16      153.39      3.69 o
   1  10   4       81.77       83.88      3.07 o
   2  10   4      278.25      273.82      6.31 o
   3  10   4        3.05        5.78      2.26 o
   4  10   4       64.81       65.18      3.90 o
   5  10   4      548.78      484.63      9.48 o
   6  10   4      484.63      466.55      7.68 o
   7  10   4      240.71      265.99     10.02 o
   8  10   4       74.69       65.59      6.70 o
  -8  11   4       93.80      124.91      5.36 o
  -7  11   4        0.24       -1.88      2.96 o
  -6  11   4       11.66       11.91      2.64 o
  -5  11   4     1526.14     1550.80     16.78 o
  -4  11   4       88.87       83.10      3.71 o
  -3  11   4        6.05        4.97      1.99 o
  -2  11   4       10.56        7.42      1.85 o
  -1  11   4      550.62      541.90     10.10 o
   0  11   4      382.83      385.67      6.14 o
   1  11   4      932.42      912.66     10.65 o
   2  11   4     1491.47     1480.46     15.42 o
   3  11   4      311.94      331.87      8.04 o
   4  11   4      220.91      193.66      5.95 o
   5  11   4        5.29        4.76      2.85 o
   6  11   4      513.51      527.07      8.51 o
   7  11   4      241.02      253.34      7.52 o
  -7  12   4       83.88       97.67      4.79 o
  -6  12   4      174.83      180.58      5.49 o
  -5  12   4        8.15        5.56      2.38 o
  -4  12   4      136.80      139.41      4.69 o
  -3  12   4       46.28       47.22      3.09 o
  -2  12   4        0.23       -0.99      1.77 o
  -1  12   4        3.54        5.39      2.44 o
   0  12   4      230.88      245.31      4.99 o
   1  12   4        4.67        2.18      1.74 o
   2  12   4     1861.13     1823.75     18.48 o
   3  12   4      829.59      800.40     12.42 o
   4  12   4      120.91      114.22      5.26 o
   5  12   4      388.82      382.29      7.40 o
   6  12   4       10.71       14.63      2.74 o
   7  12   4       10.55        7.23      3.40 o
  -7  13   4        6.88        1.27      2.68 o
  -6  13   4       21.06       19.91      3.02 o
  -5  13   4        5.66        6.23      2.52 o
  -4  13   4        3.08        1.22      2.21 o
  -3  13   4      167.05      172.46      4.82 o
  -2  13   4      106.02       92.64      8.02 o
  -1  13   4      194.59      193.80      6.29 o
   0  13   4      312.11      278.82      5.66 o
   1  13   4      506.73      478.20      7.55 o
   2  13   4        3.24       -2.01      2.01 o
   3  13   4      281.10      287.51      7.59 o
   4  13   4      239.23      226.61     18.96 o
   5  13   4       27.55       29.04      3.20 o
   6  13   4       23.46       13.93      3.67 o
  -6  14   4       79.45       84.54      4.53 o
  -5  14   4       74.48       79.91      5.47 o
  -4  14   4       36.05       38.85      3.28 o
  -3  14   4      243.57      236.95      5.76 o
  -2  14   4       44.94       47.53      3.48 o
  -1  14   4        0.22       -2.65      3.18 o
   0  14   4     1196.61     1178.41     16.42 o
   1  14   4        3.73        4.91      2.09 o
   2  14   4      715.46      635.83      9.33 o
   3  14   4        8.62        5.90      2.27 o
   4  14   4      397.72      379.39      9.07 o
   5  14   4       58.92       74.53      7.56 o
   6  14   4        4.91        1.67      2.64 o
  -5  15   4        3.88        4.61      4.47 o
  -4  15   4       75.28       68.92      4.93 o
  -3  15   4       24.78       31.21      4.58 o
  -2  15   4       10.85        4.72      3.24 o
  -1  15   4       60.27       55.23      4.42 o
   0  15   4        4.47       -2.26      2.55 o
   1  15   4       99.32       81.69      4.83 o
   2  15   4      417.99      407.42      9.46 o
   3  15   4        5.17        5.26      3.15 o
   4  15   4       25.97       37.68      4.21 o
   5  15   4       25.56       19.14      3.16 o
  -4  16   4       40.57       50.70      4.81 o
  -3  16   4        1.36       -0.33      2.99 o
  -2  16   4      155.33      158.08      6.77 o
  -1  16   4       16.91       11.34      3.32 o
   0  16   4      496.24      505.03     16.35 o
   1  16   4        0.87       -1.04      2.78 o
   2  16   4        0.11       -0.86      2.93 o
   3  16   4        3.86        6.14      5.80 o
   4  16   4      399.12      423.19      9.03 o
  -3  17   4        0.37        0.34      3.15 o
  -2  17   4      217.44      244.75     10.57 o
  -1  17   4      115.38      139.83     14.16 o
   0  17   4       63.46       65.14      5.01 o
   1  17   4       95.26      107.31      6.08 o
   2  17   4       16.16       15.56      3.74 o
   3  17   4       23.26       16.08      4.88 o
  -9   0   5        5.03        5.23      3.57 o
  -7   0   5      353.54      375.44     21.53 o
  -5   0   5      647.28      719.33     12.04 o
  -3   0   5      647.00      621.08      9.48 o
  -1   0   5      625.52      687.39      6.97 o
   1   0   5      530.17      573.55     11.28 o
   3   0   5       14.82       20.50      3.08 o
   5   0   5       96.80      107.64      7.18 o
   7   0   5       21.55       25.63      5.64 o
   9   0   5      564.29      580.73     20.50 o
 -10   1   5       24.56       29.57      3.74 o
  -9   1   5        0.15       -1.41      2.54 o
  -8   1   5      215.39      212.23      5.83 o
  -7   1   5     1370.08     1359.22     15.12 o
  -6   1   5       44.78       50.07      3.70 o
  -5   1   5      487.22      438.06      6.66 o
  -4   1   5       88.27       80.31      2.74 o
  -3   1   5      430.60      397.34      4.96 o
  -2   1   5     1273.53     1300.12     11.50 o
  -1   1   5     3514.32     3216.57     26.21 o
   0   1   5     1646.02     1624.62     12.09 o
   1   1   5       10.21       14.01      4.87 o
   2   1   5      240.18      255.77      7.18 o
   3   1   5       52.94       80.76      3.43 o
   4   1   5      419.78      422.33      5.65 o
   5   1   5     1180.76     1150.70     17.40 o
   6   1   5       36.51       35.05      3.79 o
   7   1   5        8.14        4.45      3.43 o
   8   1   5        2.47        3.15      3.79 o
   9   1   5      438.39      470.54     13.23 o
 -10   2   5       13.58       12.05      3.99 o
  -9   2   5       11.04        5.75      2.78 o
  -8   2   5      295.07      272.05      6.21 o
  -7   2   5      145.18      159.45      4.74 o
  -6   2   5       35.42       30.95      2.43 o
  -5   2   5      844.90      779.22      9.16 o
  -4   2   5      322.95      320.43      4.73 o
  -3   2   5       48.80       56.40      5.18 o
  -2   2   5      112.20      109.88      1.75 o
  -1   2   5      128.07      159.81      2.64 o
   0   2   5       52.06       59.58      2.14 o
   1   2   5     2685.53     2507.26     23.77 o
   2   2   5       78.32       79.30      2.33 o
   3   2   5     1493.88     1509.49     27.68 o
   4   2   5      325.72      363.22      7.79 o
   5   2   5      152.15      120.17      7.94 o
   6   2   5       66.46       66.38      4.71 o
   7   2   5       25.09       25.38      3.99 o
   8   2   5        6.28        8.09      4.16 o
   9   2   5        2.16        0.02      4.16 o
 -10   3   5      137.54      170.84      6.20 o
  -9   3   5      253.86      249.67      6.75 o
  -8   3   5      317.66      309.84      6.73 o
  -7   3   5      159.36      166.33      4.81 o
  -6   3   5      193.68      207.18      5.99 o
  -5   3   5      144.22      147.65      3.68 o
  -4   3   5       31.47       28.88      1.62 o
  -3   3   5     1375.30     1380.06     12.53 o
  -2   3   5       18.00       10.51      0.88 o
  -1   3   5       11.12       12.40      0.61 o
   0   3   5     1121.39     1221.37      9.83 o
   1   3   5     2951.84     3106.26     29.29 o
   2   3   5     4726.21     4637.45     43.10 o
   3   3   5      293.67      312.30      4.90 o
   4   3   5       25.16       35.22      2.17 o
   5   3   5       15.28       15.47      2.90 o
   6   3   5      416.03      423.06      7.32 o
   7   3   5      547.19      559.66     13.84 o
   8   3   5       10.88        8.25      3.79 o
   9   3   5      243.24      244.93      9.96 o
  -9   4   5       62.66       61.28      4.09 o
  -8   4   5       46.33       44.63      3.37 o
  -7   4   5       23.05       31.90      2.75 o
  -6   4   5      344.10      345.21      6.03 o
  -5   4   5      197.50      180.82      3.59 o
  -4   4   5      311.16      298.52      4.38 o
  -3   4   5      311.86      336.20      4.86 o
  -2   4   5      180.61      167.94      2.58 o
  -1   4   5     2500.36     2521.96     19.09 o
   0   4   5       31.87       18.23      1.04 o
   1   4   5      239.99      223.01      3.91 o
   2   4   5     3031.27     3242.02     31.16 o
   3   4   5      663.93      700.07      8.80 o
   4   4   5      261.84      291.16      5.03 o
   5   4   5       75.42       73.88      2.64 o
   6   4   5      691.21      680.89      9.39 o
   7   4   5        6.98        7.69      3.62 o
   8   4   5      229.68      230.04     22.55 o
   9   4   5       52.21       53.70      5.89 o
  -9   5   5       62.63       57.30      4.09 o
  -8   5   5       33.92       32.30      3.16 o
  -7   5   5        6.98        7.07      2.27 o
  -6   5   5       75.37       69.69      2.84 o
  -5   5   5        3.23        3.10      1.37 o
  -4   5   5       38.79       58.21      2.54 o
  -3   5   5      293.57      294.57      3.99 o
  -2   5   5      120.91      131.40      2.46 o
  -1   5   5       21.92        8.52      0.97 o
   0   5   5       63.90       71.97      1.78 o
   1   5   5     2045.65     1959.89     19.72 o
   2   5   5     1840.00     1791.60     19.14 o
   3   5   5       77.08       82.32      4.18 o
   4   5   5       55.93       50.41      4.43 o
   5   5   5       58.16       56.96      3.76 o
   6   5   5      148.63      145.46      4.91 o
   7   5   5      186.70      203.79      9.99 o
   8   5   5      124.30      120.02      7.42 o
   9   5   5      131.48      132.15     13.07 o
  -9   6   5        0.01        1.82      2.63 o
  -8   6   5       85.75       90.32      4.37 o
  -7   6   5        0.06       -1.11      1.72 o
  -6   6   5       54.93       57.57      2.76 o
  -5   6   5       49.35       49.93      2.35 o
  -4   6   5      236.26      244.72      4.01 o
  -3   6   5     1518.62     1600.13     15.15 o
  -2   6   5     2031.74     2112.74     16.80 o
  -1   6   5     1296.95     1457.01     12.01 o
   0   6   5      632.09      613.26      6.03 o
   1   6   5     2367.65     2433.15     24.45 o
   2   6   5      158.47      185.87      4.42 o
   3   6   5      726.00      775.04     10.12 o
   4   6   5      406.72      386.01      6.56 o
   5   6   5        0.09        0.63      1.58 o
   6   6   5      126.15      119.42      4.47 o
   7   6   5        0.00       -3.43      3.43 o
   8   6   5      109.68      114.94      9.99 o
   9   6   5        0.98        0.51      5.64 o
  -9   7   5       16.06        7.41      2.91 o
  -8   7   5       32.12       27.39      3.16 o
  -7   7   5       13.79       14.22      2.19 o
  -6   7   5       96.96       86.82      3.32 o
  -5   7   5      562.72      550.63      7.93 o
  -4   7   5      524.17      532.90      6.40 o
  -3   7   5       10.49        8.83      1.33 o
  -2   7   5        2.16        3.54      1.09 o
  -1   7   5      108.91      114.56      3.61 o
   0   7   5     1592.44     1562.80     13.89 o
   1   7   5     4765.27     4954.27     40.99 o
   2   7   5     2401.09     2247.72     23.37 o
   3   7   5     1614.09     1500.79     16.94 o
   4   7   5      828.97      795.27     10.68 o
   5   7   5      927.90      894.76     11.99 o
   6   7   5       11.12       17.89      1.99 o
   7   7   5      180.52      156.13      7.61 o
   8   7   5       12.17       12.90      5.13 o
   9   7   5        9.94       12.94      9.48 o
  -9   8   5      104.80      102.88      5.09 o
  -8   8   5      323.46      330.99      6.36 o
  -7   8   5        8.30        3.53      2.00 o
  -6   8   5      371.11      362.65      5.89 o
  -5   8   5       87.02       83.09      3.00 o
  -4   8   5       29.06       29.07      1.96 o
  -3   8   5        5.48        4.53      1.50 o
  -2   8   5     1277.28     1272.39     11.30 o
  -1   8   5      393.96      381.31      4.52 o
   0   8   5       19.42       25.31      1.82 o
   1   8   5        0.22        0.82      1.05 o
   2   8   5     1712.81     1715.05     19.03 o
   3   8   5      442.07      463.39      7.77 o
   4   8   5       45.14       66.22      3.77 o
   5   8   5      935.72      924.68     12.66 o
   6   8   5      292.16      296.24      5.66 o
   7   8   5      186.34      192.30      6.26 o
   8   8   5      326.35      340.67     27.68 o
  -8   9   5      207.23      195.27      5.22 o
  -7   9   5      327.92      324.70      6.12 o
  -6   9   5      558.27      580.06      8.89 o
  -5   9   5       16.20       18.23      2.05 o
  -4   9   5      206.49      211.40      4.05 o
  -3   9   5       11.97       13.60      2.18 o
  -2   9   5     1288.05     1288.70     11.41 o
  -1   9   5      110.61      104.11      3.13 o
   0   9   5      396.72      426.78      6.24 o
   1   9   5      180.27      182.17      3.99 o
   2   9   5        6.64        6.77      1.96 o
   3   9   5     1435.91     1395.91     16.85 o
   4   9   5      495.99      492.77      9.23 o
   5   9   5       29.73       38.15      3.32 o
   6   9   5      538.61      526.09      7.96 o
   7   9   5       68.07       78.55      5.64 o
   8   9   5        6.27        4.81      4.16 o
  -8  10   5      199.83      227.73      6.45 o
  -7  10   5      223.17      221.62      7.49 o
  -6  10   5       37.03       39.70      3.99 o
  -5  10   5       25.64       29.09      2.60 o
  -4  10   5      627.84      606.70      8.75 o
  -3  10   5      515.64      536.40      7.71 o
  -2  10   5      424.25      441.51      7.55 o
  -1  10   5        2.39        2.63      1.54 o
   0  10   5      160.50      139.65      3.68 o
   1  10   5       11.49       11.30      2.15 o
   2  10   5      304.29      308.15      8.15 o
   3  10   5       64.98       73.95      4.04 o
   4  10   5      759.20      736.85     11.31 o
   5  10   5     1243.35     1208.56     16.00 o
   6  10   5      219.72      205.69      5.28 o
   7  10   5       23.66       24.25      3.47 o
   8  10   5       17.09       25.15      5.25 o
  -7  11   5      156.17      159.71      8.16 o
  -6  11   5      225.56      228.39      9.23 o
  -5  11   5      700.15      708.64     10.03 o
  -4  11   5       19.13       18.80      2.50 o
  -3  11   5      769.47      746.74      9.75 o
  -2  11   5      182.80      186.95      4.52 o
  -1  11   5       22.17       29.93      3.03 o
   0  11   5       21.62       24.67      2.26 o
   1  11   5       51.84       65.23      3.11 o
   2  11   5      423.63      415.31      6.81 o
   3  11   5        2.09        1.20      2.37 o
   4  11   5       88.67       94.89      4.81 o
   5  11   5      225.35      248.62      6.93 o
   6  11   5       42.28       29.42      2.88 o
   7  11   5       69.65       68.77      7.27 o
  -7  12   5      234.59      265.38      9.79 o
  -6  12   5      103.59      101.98      5.33 o
  -5  12   5      218.02      227.28      6.05 o
  -4  12   5       10.07        9.16      2.34 o
  -3  12   5       58.35       62.25      4.14 o
  -2  12   5      167.09      168.92      4.65 o
  -1  12   5     1080.00     1149.45     12.94 o
   0  12   5       52.93       45.24      2.95 o
   1  12   5      514.23      562.47      8.11 o
   2  12   5      397.77      356.21      6.73 o
   3  12   5     1043.88     1023.78     14.59 o
   4  12   5       25.68       26.12      4.47 o
   5  12   5        2.98        3.62      3.25 o
   6  12   5      114.13       99.21      4.51 o
   7  12   5       58.23       51.69      4.67 o
  -6  13   5        8.46        9.78      2.77 o
  -5  13   5       29.88       37.03      3.30 o
  -4  13   5      123.21      118.69      4.67 o
  -3  13   5      103.52       98.45      4.04 o
  -2  13   5      117.28      111.77      4.13 o
  -1  13   5      269.39      249.90      5.85 o
   0  13   5       11.02       16.24      2.96 o
   1  13   5     1130.38     1102.03     12.94 o
   2  13   5       87.53       89.89      3.91 o
   3  13   5      273.22      261.53      5.99 o
   4  13   5      177.62      166.01      6.25 o
   5  13   5       88.26       80.78      4.81 o
   6  13   5        1.83       -2.34      2.34 o
  -6  14   5       99.00      106.69      5.06 o
  -5  14   5      119.74      126.81      5.12 o
  -4  14   5      394.35      383.25      8.29 o
  -3  14   5      109.01      110.66      4.29 o
  -2  14   5       91.13       98.34      4.08 o
  -1  14   5      307.26      299.76      8.51 o
   0  14   5       16.69       15.64      2.30 o
   1  14   5       52.11       63.59      3.55 o
   2  14   5       95.58       71.55      3.70 o
   3  14   5      847.65      794.27     12.28 o
   4  14   5       10.77       15.24      5.11 o
   5  14   5        6.81        6.42      3.15 o
   6  14   5        2.90       -1.65      2.71 o
  -5  15   5        8.07        1.39      3.42 o
  -4  15   5       79.98       78.51      5.19 o
  -3  15   5        9.79       12.15      3.05 o
  -2  15   5        0.01        0.08      2.69 o
  -1  15   5      280.96      263.98      8.45 o
   0  15   5      101.60       90.71      5.01 o
   1  15   5       15.67       11.83      3.23 o
   2  15   5        0.19        0.21      2.93 o
   3  15   5       74.26       65.92      4.93 o
   4  15   5       49.43       54.48      4.59 o
   5  15   5        4.02        2.49      3.46 o
  -4  16   5       32.74       37.09      4.51 o
  -3  16   5       25.68       31.72      4.09 o
  -2  16   5        0.71       -2.72      2.99 o
  -1  16   5      117.11      120.35      5.98 o
   0  16   5        5.45        4.37      3.12 o
   1  16   5        0.21        0.11      3.53 o
   2  16   5       35.10       27.07      3.72 o
   3  16   5      259.29      282.11      8.62 o
   4  16   5       93.94       91.44      5.81 o
  -2  17   5        6.20        0.62      3.30 o
  -1  17   5        4.40        9.27      3.39 o
   0  17   5       15.51       11.68      3.60 o
   1  17   5        5.17        9.53      3.44 o
   2  17   5        2.33        5.35      3.44 o
 -10   0   6        0.67       -4.01      4.16 o
  -8   0   6     1308.59     1234.40     20.72 o
  -6   0   6      553.10      522.94     10.58 o
  -4   0   6     5800.45     6109.24     70.70 o
  -2   0   6      338.98      412.19      4.85 o
   0   0   6      114.34       95.11      1.97 o
   2   0   6      770.31      647.87     13.84 o
   4   0   6      579.55      668.89     16.40 o
   6   0   6     1005.65     1005.64     24.09 o
   8   0   6      430.24      426.96     16.91 o
 -10   1   6       85.10       93.11      5.16 o
  -9   1   6       37.91       45.03      3.68 o
  -8   1   6      212.12      201.56      7.88 o
  -7   1   6      208.04      229.29      5.38 o
  -6   1   6      517.43      497.98      7.35 o
  -5   1   6     1612.43     1642.18     16.56 o
  -4   1   6        0.17        1.51      1.41 o
  -3   1   6      119.42       99.98      2.26 o
  -2   1   6     1207.84     1250.53     13.20 o
  -1   1   6      436.18      436.70      4.70 o
   0   1   6     1389.90     1395.53     10.78 o
   1   1   6      358.52      417.17      8.46 o
   2   1   6     1563.93     1613.53     28.19 o
   3   1   6     2966.86     3184.18     38.06 o
   4   1   6      161.11      168.58      5.89 o
   5   1   6     1020.66     1077.46     12.35 o
   6   1   6       21.98       24.25      3.59 o
   7   1   6      535.60      534.53     12.32 o
   8   1   6        7.96        7.96      3.79 o
   9   1   6        7.10        5.89      4.36 o
  -9   2   6       14.25       10.15      2.91 o
  -8   2   6      151.36      183.51      5.43 o
  -7   2   6      370.87      352.50      6.67 o
  -6   2   6     1019.79      985.53     11.38 o
  -5   2   6     2377.62     2335.50     21.38 o
  -4   2   6     8592.00     8290.20     66.91 o
  -3   2   6     2896.28     2970.23     25.14 o
  -2   2   6      754.33      684.49      5.82 o
  -1   2   6     2148.57     2246.05     19.44 o
   0   2   6     2238.71     2189.07     14.91 o
   1   2   6     1266.26     1287.71     13.20 o
   2   2   6      448.62      380.74     11.53 o
   3   2   6     1063.01     1230.65     23.58 o
   4   2   6     3841.81     3737.94     44.94 o
   5   2   6      180.97      190.72      6.52 o
   6   2   6      376.17      369.11      9.42 o
   7   2   6        5.37        7.94      3.62 o
   8   2   6       39.10       43.81      5.25 o
   9   2   6      351.16      390.25     12.14 o
  -9   3   6       40.71       33.74      3.51 o
  -8   3   6        0.01        5.19      2.47 o
  -7   3   6      675.11      627.04      9.07 o
  -6   3   6      272.35      267.90      5.34 o
  -5   3   6      960.54      923.02     10.37 o
  -4   3   6      586.58      604.39     11.99 o
  -3   3   6       19.39       21.00      1.69 o
  -2   3   6       25.62       18.35      1.55 o
  -1   3   6      631.64      674.17      5.35 o
   0   3   6       49.53       64.53      1.63 o
   1   3   6      932.93      886.24      9.85 o
   2   3   6     1610.93     1683.09     17.35 o
   3   3   6      274.18      230.46      4.37 o
   4   3   6      535.69      517.17     13.84 o
   5   3   6      202.02      196.63      6.41 o
   6   3   6      822.01      824.17     10.57 o
   7   3   6        4.93        5.50      3.43 o
   8   3   6      116.24      117.21      7.43 o
   9   3   6        1.40        1.03      4.35 o
  -9   4   6        1.77        4.29      2.83 o
  -8   4   6      451.09      443.26      8.04 o
  -7   4   6     1742.86     1686.06     17.74 o
  -6   4   6        0.18       -2.37      2.37 o
  -5   4   6      215.06      204.69      3.79 o
  -4   4   6       38.39       31.94      1.80 o
  -3   4   6     1969.93     2086.84     16.63 o
  -2   4   6      422.48      456.20      4.83 o
  -1   4   6      475.71      445.34      4.01 o
   0   4   6      596.64      622.10      5.95 o
   1   4   6      214.47      235.82      4.21 o
   2   4   6     2487.59     2668.70     26.23 o
   3   4   6       37.68       24.97      1.96 o
   4   4   6      525.37      508.47      8.94 o
   5   4   6      123.83      138.19     12.05 o
   6   4   6       54.38       54.28      4.71 o
   7   4   6      147.44      148.57      7.42 o
   8   4   6       40.44       42.39      5.25 o
   9   4   6       65.33       67.36      6.70 o
  -9   5   6       15.94       18.50      3.10 o
  -8   5   6       77.58       69.38      3.92 o
  -7   5   6      107.24      102.00      4.20 o
  -6   5   6       65.01       54.09      2.63 o
  -5   5   6      549.74      559.83      6.73 o
  -4   5   6       87.56       84.74      3.76 o
  -3   5   6      710.50      731.77      8.12 o
  -2   5   6       24.53       34.73      2.24 o
  -1   5   6      802.16      793.18      7.31 o
   0   5   6      444.43      399.25      4.40 o
   1   5   6      388.22      392.73      7.15 o
   2   5   6      557.57      542.24      7.86 o
   3   5   6      329.72      352.06      7.84 o
   4   5   6      137.76      164.21      4.14 o
   5   5   6       45.18       43.45      2.67 o
   6   5   6      370.95      349.79      9.60 o
   7   5   6      487.41      463.97     18.96 o
   8   5   6      318.38      339.99     14.86 o
   9   5   6      822.14      849.95     18.48 o
  -9   6   6       34.95       45.78      5.62 o
  -8   6   6        4.59        5.12      2.38 o
  -7   6   6       72.57       68.51      3.73 o
  -6   6   6       10.56       10.79      1.90 o
  -5   6   6        0.13        1.13      1.45 o
  -4   6   6       12.72       16.44      1.62 o
  -3   6   6      512.71      495.74      5.72 o
  -2   6   6      816.73      854.23      8.05 o
  -1   6   6        0.01        1.84      0.86 o
   0   6   6      151.27      160.94      2.80 o
   1   6   6       45.57       28.85      2.03 o
   2   6   6      219.74      226.37      4.83 o
   3   6   6      422.26      473.96      7.35 o
   4   6   6       70.78       85.39      3.55 o
   5   6   6       88.65       92.14      3.73 o
   6   6   6       12.73       12.75      2.29 o
   7   6   6        5.17       -0.38      3.43 o
   8   6   6        0.84        3.84      6.41 o
   9   6   6        3.49        8.81      4.88 o
  -9   7   6      134.78      162.98      6.44 o
  -8   7   6        0.58        3.89      2.45 o
  -7   7   6      321.20      314.13      7.03 o
  -6   7   6      474.42      472.80      6.69 o
  -5   7   6      235.10      233.79      5.15 o
  -4   7   6       17.85       20.99      1.77 o
  -3   7   6       49.81       56.02      2.10 o
  -2   7   6       79.97       95.50      2.43 o
  -1   7   6      176.60      227.60      3.33 o
   0   7   6       74.57       92.61      2.16 o
   1   7   6       92.96       90.57      2.80 o
   2   7   6        5.20        7.34      2.02 o
   3   7   6       10.45        9.63      2.03 o
   4   7   6      537.90      618.01      9.27 o
   5   7   6      121.43      125.41      6.68 o
   6   7   6      139.68      151.14      7.96 o
   7   7   6       20.55       34.19     11.28 o
   8   7   6       61.55       58.28      5.97 o
  -8   8   6       78.18       77.25      3.69 o
  -7   8   6       26.93       29.00      2.55 o
  -6   8   6        0.80       -0.47      1.76 o
  -5   8   6       69.15       68.48      4.17 o
  -4   8   6      208.49      208.29      3.97 o
  -3   8   6      537.83      533.63      6.27 o
  -2   8   6       59.99       64.16      3.70 o
  -1   8   6       10.35       15.89      1.31 o
   0   8   6      165.86      146.41      2.68 o
   1   8   6       13.03       15.32      1.49 o
   2   8   6      411.73      408.79      7.17 o
   3   8   6      276.17      271.69      5.98 o
   4   8   6        5.50        5.23      2.11 o
   5   8   6      829.19      827.26     11.76 o
   6   8   6      372.78      346.73      7.27 o
   7   8   6      103.91      101.45     10.25 o
   8   8   6        3.41        2.94      4.36 o
  -8   9   6       58.73       59.39      3.51 o
  -7   9   6        2.06        3.98      2.12 o
  -6   9   6      156.64      157.13      4.92 o
  -5   9   6       19.10       21.70      2.30 o
  -4   9   6      351.91      364.49      5.44 o
  -3   9   6        2.02        4.17      1.41 o
  -2   9   6      433.33      426.12      5.71 o
  -1   9   6       13.76       14.55      1.16 o
   0   9   6       58.11       40.45      2.29 o
   1   9   6      437.18      406.53      6.57 o
   2   9   6        8.50       13.34      2.16 o
   3   9   6       26.92       20.79      3.33 o
   4   9   6      145.85      163.56      5.35 o
   5   9   6        6.80        3.13      3.28 o
   6   9   6       63.83       61.23      3.81 o
   7   9   6      253.86      269.61     13.84 o
   8   9   6       11.11        0.78      5.64 o
  -8  10   6        3.82        9.85      3.55 o
  -7  10   6      121.90      119.58      4.27 o
  -6  10   6        4.97        5.68      2.89 o
  -5  10   6       44.31       48.68      2.77 o
  -4  10   6      289.20      287.34      5.30 o
  -3  10   6       95.37       99.72      2.85 o
  -2  10   6      476.00      469.41      6.60 o
  -1  10   6      116.02      119.32      3.65 o
   0  10   6      419.57      393.71      6.29 o
   1  10   6       28.17       39.75      2.52 o
   2  10   6        3.80        2.96      1.85 o
   3  10   6      194.98      193.36      5.62 o
   4  10   6     1156.92     1179.29     15.55 o
   5  10   6      342.51      343.83      7.77 o
   6  10   6        0.00        2.84      2.55 o
   7  10   6       33.08       30.21      4.88 o
   8  10   6       35.08       29.18      5.40 o
  -7  11   6      168.68      190.51      5.83 o
  -6  11   6      278.66      266.21      6.35 o
  -5  11   6      460.86      481.14      8.09 o
  -4  11   6     1265.88     1296.74     18.20 o
  -3  11   6       18.79       18.45      2.33 o
  -2  11   6      937.81      958.24     11.37 o
  -1  11   6      336.12      331.66      5.82 o
   0  11   6        5.29        5.74      1.82 o
   1  11   6      154.03      143.98      4.14 o
   2  11   6      256.90      247.98      5.40 o
   3  11   6     1346.59     1305.57     16.95 o
   4  11   6      889.60      849.62     12.91 o
   5  11   6       33.45       35.56      5.75 o
   6  11   6      132.93       97.66      6.11 o
   7  11   6        3.02        4.85      3.94 o
  -7  12   6       22.31       27.02     10.48 o
  -6  12   6        4.43        1.23      2.57 o
  -5  12   6        0.00        0.30      2.15 o
  -4  12   6        4.65        5.99      2.33 o
  -3  12   6       23.82       25.61      2.51 o
  -2  12   6        3.52        3.59      1.99 o
  -1  12   6       63.10       68.56      3.25 o
   0  12   6      268.57      260.48      5.56 o
   1  12   6        1.05        4.19      1.91 o
   2  12   6        0.22        0.15      2.08 o
   3  12   6      262.65      250.28      8.51 o
   4  12   6       14.62       11.62      2.96 o
   5  12   6       52.64       56.86      7.98 o
   6  12   6       28.42       28.88      4.14 o
   7  12   6       10.66       13.64      3.60 o
  -6  13   6       43.27       39.92      3.59 o
  -5  13   6        9.85       12.35      3.79 o
  -4  13   6        2.59        7.35      2.43 o
  -3  13   6      346.73      372.61      6.96 o
  -2  13   6       13.48       10.68      2.28 o
  -1  13   6     1530.68     1513.59     16.34 o
   0  13   6      111.10      100.49      4.11 o
   1  13   6      839.49      815.08     10.69 o
   2  13   6        3.09        2.08      3.63 o
   3  13   6      108.50      107.18      4.26 o
   4  13   6        4.61        2.77      2.63 o
   5  13   6        0.82        4.11      2.93 o
   6  13   6       17.47       16.49      4.22 o
  -6  14   6        8.74        3.72      3.57 o
  -5  14   6        1.75       -1.51      2.34 o
  -4  14   6      123.28      116.32      5.99 o
  -3  14   6       12.01        8.00      3.48 o
  -2  14   6      435.42      411.03      7.56 o
  -1  14   6      654.63      654.74      9.50 o
   0  14   6      152.06      115.59      4.36 o
   1  14   6      393.72      422.84      7.49 o
   2  14   6       14.59       12.10      2.50 o
   3  14   6      136.40      126.75      4.78 o
   4  14   6      305.79      317.49      8.48 o
   5  14   6        2.32       10.01      3.09 o
  -5  15   6        8.37       14.33      5.43 o
  -4  15   6       57.15       59.08      4.83 o
  -3  15   6       31.18       27.03      3.91 o
  -2  15   6       21.36       20.74      3.54 o
  -1  15   6       19.67       20.85      3.47 o
   0  15   6       52.21       50.53      4.20 o
   1  15   6      359.75      376.29      9.02 o
   2  15   6       45.07       45.84      4.21 o
   3  15   6        0.20        1.18      2.75 o
   4  15   6      157.35      157.48      6.68 o
  -3  16   6       54.14       60.27      4.90 o
  -2  16   6        1.58        4.72      3.17 o
  -1  16   6       13.59       16.40      3.53 o
   0  16   6       32.51       39.43      5.44 o
   1  16   6        4.91        4.30      3.15 o
   2  16   6        0.01        2.00      3.16 o
   3  16   6      113.13      125.43      6.51 o
  -2  17   6        5.87        3.30      3.56 o
  -1  17   6        4.72        2.73      3.39 o
   0  17   6       37.93       43.99      4.56 o
   1  17   6       12.79        7.55      3.41 o
  -9   0   7       88.33       76.46      6.03 o
  -7   0   7     1188.47     1112.26     18.45 o
  -5   0   7      518.41      534.89      9.97 o
  -3   0   7     4095.04     3983.82     65.35 o
  -1   0   7     1902.35     1898.56     18.23 o
   1   0   7       43.29       39.98      3.08 o
   3   0   7     1903.33     2074.32     36.90 o
   5   0   7        0.29        1.13      1.41 o
   7   0   7      431.46      436.19     15.38 o
   9   0   7      125.65      136.85     12.30 o
  -9   1   7       35.25       34.05      3.39 o
  -8   1   7       78.81       67.26      3.78 o
  -7   1   7        6.67       10.08      2.38 o
  -6   1   7      421.66      405.44      6.47 o
  -5   1   7       93.44       82.83      4.51 o
  -4   1   7      260.19      252.18      4.21 o
  -3   1   7      927.65     1001.80      9.71 o
  -2   1   7     1161.22     1132.80     12.58 o
  -1   1   7      870.77      922.27     10.33 o
   0   1   7     1035.59     1045.60      8.47 o
   1   1   7      603.73      770.46     13.07 o
   2   1   7      633.58      644.29     13.84 o
   3   1   7     1627.05     1776.07     31.27 o
   4   1   7      845.76      904.47     14.13 o
   5   1   7        8.49       10.81      2.55 o
   6   1   7        9.62        4.16      3.59 o
   7   1   7        1.40        3.72      3.43 o
   8   1   7       10.76        7.18      3.99 o
   9   1   7      104.45      102.78      7.61 o
  -9   2   7       38.07       28.94      4.95 o
  -8   2   7       72.02       58.63      5.33 o
  -7   2   7      899.95      832.98     10.77 o
  -6   2   7       53.25       64.80      3.13 o
  -5   2   7      467.10      451.42      6.58 o
  -4   2   7     1784.85     1705.36     15.89 o
  -3   2   7      638.28      605.11      6.61 o
  -2   2   7        1.64        7.76      1.42 o
  -1   2   7        5.19        5.22      1.17 o
   0   2   7        1.29        0.63      0.60 o
   1   2   7     2696.34     2867.88     33.34 o
   2   2   7       46.95       45.76      2.56 o
   3   2   7     1910.01     2066.12     36.90 o
   4   2   7      509.29      512.01      9.96 o
   5   2   7      487.62      465.38     10.51 o
   6   2   7      118.62      108.16      5.80 o
   7   2   7      824.66      849.06     16.31 o
   8   2   7       13.68        9.99      3.99 o
   9   2   7      209.42      184.69     13.58 o
  -9   3   7       23.70       29.30      3.37 o
  -8   3   7       13.91       17.87      2.71 o
  -7   3   7      417.39      411.16      9.17 o
  -6   3   7     1931.98     1901.99     18.73 o
  -5   3   7     1079.60     1047.93     11.32 o
  -4   3   7     3250.11     3226.98     27.89 o
  -3   3   7     5332.20     5414.78     44.62 o
  -2   3   7      874.63      997.98     10.22 o
  -1   3   7      991.16      990.15      9.96 o
   0   3   7      636.51      606.65      5.76 o
   1   3   7      282.42      292.74      4.67 o
   2   3   7      165.11      202.34      4.04 o
   3   3   7       91.61       94.93      5.89 o
   4   3   7     1726.47     1816.00     34.34 o
   5   3   7     1194.21     1169.91     18.30 o
   6   3   7      442.69      424.94     10.51 o
   7   3   7      450.93      437.55     16.15 o
   8   3   7       43.41       35.99     13.07 o
   9   3   7       20.52       22.59      5.07 o
  -9   4   7       73.97       77.82      6.78 o
  -8   4   7      276.95      256.66      6.13 o
  -7   4   7      765.63      739.41     10.21 o
  -6   4   7      189.06      185.11      4.66 o
  -5   4   7      162.74      159.01      3.83 o
  -4   4   7      467.29      494.41      5.75 o
  -3   4   7      542.81      521.79      5.64 o
  -2   4   7      142.24      164.39      2.63 o
  -1   4   7     1192.94     1288.49      9.58 o
   0   4   7     1458.75     1529.16     12.47 o
   1   4   7        0.04        0.34      1.18 o
   2   4   7      810.87      903.11     10.73 o
   3   4   7       66.30       52.26      2.63 o
   4   4   7        0.57        2.05      1.49 o
   5   4   7      240.25      229.26      7.94 o
   6   4   7      120.22      121.53      6.52 o
   7   4   7       54.47       51.16      6.66 o
   8   4   7       69.20       70.57      8.97 o
   9   4   7        0.84        3.33      4.71 o
  -9   5   7        0.02       -0.70      2.48 o
  -8   5   7       45.34       35.43      3.21 o
  -7   5   7        9.39        7.23      2.75 o
  -6   5   7       75.97       80.38      3.41 o
  -5   5   7      246.16      241.68      4.30 o
  -4   5   7       48.77       45.94      2.00 o
  -3   5   7       94.23      111.61      3.25 o
  -2   5   7        4.12        5.98      1.03 o
  -1   5   7      122.17      155.94      2.64 o
   0   5   7      501.64      515.58      6.32 o
   1   5   7      165.51      212.51      4.21 o
   2   5   7        9.25        8.83      1.62 o
   3   5   7      197.53      192.69      4.36 o
   4   5   7       90.51       98.17      4.29 o
   5   5   7      232.58      217.22      5.59 o
   6   5   7       19.39       19.90      3.99 o
   7   5   7       99.18       90.39      6.33 o
   8   5   7       12.58       13.74      4.52 o
   9   5   7       87.73       99.30      7.79 o
  -9   6   7        1.18        3.46      2.59 o
  -8   6   7       46.39       55.38      3.64 o
  -7   6   7       29.71       25.25      2.64 o
  -6   6   7       94.84       92.88      3.78 o
  -5   6   7      303.74      309.92      4.92 o
  -4   6   7      129.22      113.02      5.01 o
  -3   6   7      851.39      829.16      9.31 o
  -2   6   7       21.26       21.28      1.62 o
  -1   6   7      319.28      333.98      4.19 o
   0   6   7        1.54        2.19      1.06 o
   1   6   7     3048.15     3317.19     28.42 o
   2   6   7     1149.28     1157.13     13.51 o
   3   6   7      732.09      821.02     10.82 o
   4   6   7      143.14      126.79      4.14 o
   5   6   7      141.30      130.29      4.93 o
   6   6   7      350.28      346.67      9.99 o
   7   6   7      204.32      211.03      8.70 o
   8   6   7       47.70       47.29     11.53 o
   9   6   7       27.93       30.12      5.61 o
  -9   7   7      121.17      151.07      5.79 o
  -8   7   7        0.33       -3.28      3.40 o
  -7   7   7       54.05       54.53      3.09 o
  -6   7   7        2.16        8.41      2.58 o
  -5   7   7       34.82       32.23      2.26 o
  -4   7   7        0.71        0.66      1.24 o
  -3   7   7       12.59       13.07      1.77 o
  -2   7   7     2853.58     2748.77     21.64 o
  -1   7   7        9.78       13.62      1.36 o
   0   7   7        3.56        6.93      1.21 o
   1   7   7       15.41       15.84      1.49 o
   2   7   7        7.54        5.61      1.66 o
   3   7   7      903.90      909.24     11.92 o
   4   7   7      107.95       98.75      3.90 o
   5   7   7       20.15       16.17      2.55 o
   6   7   7       50.21       38.09      3.49 o
   7   7   7        8.67        1.66      3.79 o
   8   7   7        0.34       -1.40      4.16 o
  -8   8   7        8.17       10.52      2.64 o
  -7   8   7      306.62      317.28      5.95 o
  -6   8   7      927.67      974.18     10.67 o
  -5   8   7      615.15      610.94     10.12 o
  -4   8   7      114.14      115.50      3.27 o
  -3   8   7       47.85       49.06      2.17 o
  -2   8   7       85.82       93.20      2.59 o
  -1   8   7        5.96        5.98      1.16 o
   0   8   7      574.61      596.64      6.40 o
   1   8   7       22.55       25.82      2.29 o
   2   8   7      692.02      729.41     10.22 o
   3   8   7       78.95       88.34      3.94 o
   4   8   7        0.41        1.92      2.16 o
   5   8   7      128.18      119.69      5.49 o
   6   8   7      237.40      232.97      9.48 o
   7   8   7       29.45       30.55      4.88 o
   8   8   7        0.13        1.37      4.30 o
  -8   9   7      268.12      304.44      9.79 o
  -7   9   7      148.77      145.94      5.19 o
  -6   9   7      168.52      184.53      4.56 o
  -5   9   7      133.43      122.98      3.70 o
  -4   9   7      219.14      220.56      4.24 o
  -3   9   7       87.81       85.59      2.72 o
  -2   9   7      222.19      228.81      3.78 o
  -1   9   7       96.25       93.26      2.37 o
   0   9   7      273.45      272.15      3.97 o
   1   9   7       29.97       33.50      1.71 o
   2   9   7      262.76      267.08      6.08 o
   3   9   7      116.74      101.37      5.70 o
   4   9   7      169.29      155.14      6.44 o
   5   9   7      148.42      168.44      5.65 o
   6   9   7      777.59      687.91     11.08 o
   7   9   7        0.05       -5.13      5.13 o
   8   9   7      159.17      181.12      9.24 o
  -8  10   7        8.65        8.55      2.59 o
  -7  10   7       28.70       31.54      2.86 o
  -6  10   7       71.10       72.35      3.89 o
  -5  10   7       91.62       84.05      3.37 o
  -4  10   7       34.38       33.38      2.32 o
  -3  10   7      155.52      162.31      3.53 o
  -2  10   7     1065.33     1060.88     10.25 o
  -1  10   7      109.40      109.94      3.63 o
   0  10   7     1158.82     1166.26     12.72 o
   1  10   7       48.44       38.12      3.52 o
   2  10   7      407.27      379.92      6.52 o
   3  10   7      244.61      247.52      6.50 o
   4  10   7     1446.55     1400.20     17.71 o
   5  10   7       44.73       42.38      3.62 o
   6  10   7      174.62      187.42      6.09 o
   7  10   7       36.80       47.07      5.44 o
  -7  11   7      315.67      338.12      6.53 o
  -6  11   7      140.64      135.42      8.09 o
  -5  11   7        3.36        3.20      1.87 o
  -4  11   7      208.18      216.13      5.52 o
  -3  11   7       10.73       11.94      2.12 o
  -2  11   7        5.46        6.01      1.89 o
  -1  11   7       52.36       46.45      2.83 o
   0  11   7      167.46      156.39      4.34 o
   1  11   7      535.01      521.24      7.84 o
   2  11   7      578.45      585.64      8.63 o
   3  11   7      965.29      936.07     13.51 o
   4  11   7       54.88       35.84      3.74 o
   5  11   7        1.76       -2.26      2.26 o
   6  11   7      104.11      105.32      5.74 o
   7  11   7      100.16      114.85      7.97 o
  -7  12   7       14.99       11.92      3.85 o
  -6  12   7        2.36       -0.35      3.18 o
  -5  12   7      377.38      415.03      7.81 o
  -4  12   7        0.69        2.36      2.20 o
  -3  12   7       30.87       36.83      2.95 o
  -2  12   7      469.85      462.76      7.61 o
  -1  12   7      183.92      164.35      5.33 o
   0  12   7      468.71      458.67      7.50 o
   1  12   7      964.65      932.65     11.62 o
   2  12   7       65.47       66.82      5.99 o
   3  12   7       44.50       47.03      4.88 o
   4  12   7        2.28       -0.31      2.55 o
   5  12   7      106.73      113.20      5.35 o
   6  12   7        5.23       -3.08      3.62 o
  -6  13   7        0.86       -1.72      2.43 o
  -5  13   7        0.18       -2.37      2.37 o
  -4  13   7       26.74       26.80      3.70 o
  -3  13   7       95.60       90.51      4.13 o
  -2  13   7       28.50       35.22      2.95 o
  -1  13   7      772.31      704.72      9.86 o
   0  13   7      252.42      230.13      5.53 o
   1  13   7      145.29      145.24      4.77 o
   2  13   7        2.74       -0.99      2.03 o
   3  13   7       49.63       54.47      3.49 o
   4  13   7      132.68      138.28      8.48 o
   5  13   7        7.99        2.80      2.93 o
   6  13   7       46.83       32.74      9.48 o
  -5  14   7        0.02        0.70      2.50 o
  -4  14   7        0.96        3.94      2.57 o
  -3  14   7        9.99       11.24      2.52 o
  -2  14   7        4.79        0.05      2.09 o
  -1  14   7      371.90      388.20      7.31 o
   0  14   7      237.59      248.85      5.91 o
   1  14   7       91.69       95.95      4.84 o
   2  14   7        1.50       -1.13      2.29 o
   3  14   7      150.93      138.08      6.94 o
   4  14   7      133.63      122.32      6.00 o
   5  14   7       31.13       24.89      3.82 o
  -4  15   7      496.86      560.84      9.70 o
  -3  15   7      327.47      325.93      7.18 o
  -2  15   7      395.34      413.99      7.76 o
  -1  15   7       89.72      103.63      4.55 o
   0  15   7      362.24      333.85      7.12 o
   1  15   7       32.30       35.93      3.82 o
   2  15   7        7.10        3.53      2.93 o
   3  15   7       65.91       81.74      5.22 o
   4  15   7       61.62       45.81      4.63 o
  -3  16   7        0.04        7.27      5.90 o
  -2  16   7        4.39       -1.13      2.92 o
  -1  16   7       38.77       43.78      7.08 o
   0  16   7       62.92       73.89      6.66 o
   1  16   7       22.34       22.02      3.75 o
   2  16   7       20.51       26.12      6.16 o
   3  16   7      331.25      362.48      9.46 o
  -1  17   7      271.26      241.02      9.48 o
   0  17   7        8.45       10.43      3.62 o
  -8   0   8        2.76       -1.37      3.03 o
  -6   0   8     1874.34     1800.82     36.39 o
  -4   0   8       57.51       57.48      7.43 o
  -2   0   8      545.07      626.17      7.33 o
   0   0   8     5798.42     6279.36    105.07 o
   2   0   8        3.71        0.51      2.56 o
   4   0   8      446.24      401.33     12.30 o
   6   0   8        2.67        7.69      4.61 o
   8   0   8      322.07      359.30     15.89 o
  -9   1   8        0.37        3.66      2.96 o
  -8   1   8        5.38       11.35      2.47 o
  -7   1   8      223.08      200.45      5.13 o
  -6   1   8       33.77       33.64      3.01 o
  -5   1   8        8.63       14.46      1.85 o
  -4   1   8        0.15        1.03      1.23 o
  -3   1   8      789.86      786.29      9.56 o
  -2   1   8      538.78      544.48      7.31 o
  -1   1   8       35.61       48.56      2.02 o
   0   1   8       55.50       56.18      1.66 o
   1   1   8      271.77      254.35      4.88 o
   2   1   8     1296.46     1434.25     18.96 o
   3   1   8       61.49       64.85      3.62 o
   4   1   8      252.41      308.35      7.61 o
   5   1   8      952.62      943.90     15.95 o
   6   1   8      388.77      404.54     10.32 o
   7   1   8       32.53       30.53      4.52 o
   8   1   8        1.95       -1.28      3.62 o
   9   1   8       19.74       21.50      4.88 o
  -9   2   8      127.21      120.79      5.08 o
  -8   2   8      167.74      177.08      5.22 o
  -7   2   8       12.82       12.98      2.38 o
  -6   2   8      514.26      453.53      8.43 o
  -5   2   8      644.43      648.70      7.96 o
  -4   2   8       69.38       66.99      3.14 o
  -3   2   8      195.24      169.40      2.34 o
  -2   2   8     1549.36     1571.31     17.06 o
  -1   2   8      164.69      150.76      4.49 o
   0   2   8       60.73       76.67      1.58 o
   1   2   8      106.64      116.53      3.43 o
   2   2   8     1647.92     1623.78     20.84 o
   3   2   8       78.77       93.23      4.36 o
   4   2   8        0.31        2.76      2.33 o
   5   2   8      898.51      955.81     16.13 o
   6   2   8       13.86       19.12      5.38 o
   7   2   8      637.71      666.59     14.50 o
   8   2   8       40.51       33.06      5.07 o
   9   2   8       43.66       40.00      5.77 o
  -9   3   8       35.16       26.36      3.17 o
  -8   3   8      192.81      181.24      6.07 o
  -7   3   8       79.15       75.82      3.70 o
  -6   3   8      235.43      239.03      5.77 o
  -5   3   8      383.78      370.38      5.80 o
  -4   3   8      329.83      351.14      5.05 o
  -3   3   8       24.83       30.85      1.29 o
  -2   3   8       24.92       19.09      3.53 o
  -1   3   8      842.25      904.88      9.50 o
   0   3   8      115.90      104.72      2.16 o
   1   3   8      372.49      409.38      6.86 o
   2   3   8      108.58       88.17      4.87 o
   3   3   8      420.04      377.33      7.79 o
   4   3   8      267.70      251.27      8.97 o
   5   3   8       49.45       59.62      4.52 o
   6   3   8      147.84      144.39      7.18 o
   7   3   8      345.05      335.22     31.01 o
   8   3   8       21.23       18.67      4.52 o
   9   3   8       21.13       29.74      5.44 o
  -9   4   8       53.84       43.84      5.55 o
  -8   4   8      141.25      131.06      5.99 o
  -7   4   8      273.60      252.61      5.73 o
  -6   4   8      176.64      154.83      4.32 o
  -5   4   8      133.19      135.22      3.63 o
  -4   4   8      196.03      207.36      3.89 o
  -3   4   8      697.14      714.27      7.05 o
  -2   4   8      523.01      515.26      6.69 o
  -1   4   8      176.63      186.63      4.41 o
   0   4   8      634.55      622.06      6.37 o
   1   4   8     2824.63     2878.14     28.09 o
   2   4   8       36.38       61.55      2.75 o
   3   4   8      423.47      454.49      9.51 o
   4   4   8        0.69        1.81      2.33 o
   5   4   8        0.11        0.77      2.90 o
   6   4   8      242.04      236.91      8.34 o
   7   4   8        3.31        4.87      3.62 o
   8   4   8      385.23      400.08     19.48 o
   9   4   8        1.22        1.46      4.52 o
  -9   5   8       35.17       38.39      3.60 o
  -8   5   8        6.35        5.76      2.33 o
  -7   5   8        2.53        3.52      2.08 o
  -6   5   8      181.83      189.45      4.71 o
  -5   5   8      299.64      282.45      4.65 o
  -4   5   8       32.04       37.72      1.93 o
  -3   5   8       56.21       66.68      2.02 o
  -2   5   8     1810.54     1947.75     19.22 o
  -1   5   8     1941.23     1985.07     15.92 o
   0   5   8     1023.32     1127.28     11.51 o
   1   5   8      473.19      479.38      6.15 o
   2   5   8     1932.83     2038.73     21.29 o
   3   5   8       60.13       69.53      3.23 o
   4   5   8        4.50        4.25      2.74 o
   5   5   8      157.49      166.58      9.74 o
   6   5   8     1514.84     1501.10     27.42 o
   7   5   8      110.91      109.73      8.97 o
   8   5   8       15.18       27.44      4.71 o
  -9   6   8        4.40        7.43      3.32 o
  -8   6   8        0.36       -0.80      2.90 o
  -7   6   8        4.80        0.30      1.92 o
  -6   6   8       22.28       23.71      2.27 o
  -5   6   8       20.23       18.66      1.90 o
  -4   6   8      184.28      176.19      3.51 o
  -3   6   8        2.49        1.71      1.06 o
  -2   6   8      216.04      209.30      3.37 o
  -1   6   8     1025.83     1005.74      9.20 o
   0   6   8       90.74       87.96      2.26 o
   1   6   8       79.15       84.49      2.38 o
   2   6   8       58.21       63.75      3.05 o
   3   6   8      582.74      588.38      8.66 o
   4   6   8      149.38      153.24      6.28 o
   5   6   8      650.52      640.13      9.73 o
   6   6   8      585.58      551.14     12.69 o
   7   6   8       49.27       50.48      6.15 o
   8   6   8        4.56        6.92      4.35 o
  -8   7   8       50.95       56.66      3.74 o
  -7   7   8        6.85        7.62      2.32 o
  -6   7   8     1311.08     1327.06     13.15 o
  -5   7   8      935.65      930.30     10.88 o
  -4   7   8       77.37       84.06      3.37 o
  -3   7   8      133.24      132.56      3.21 o
  -2   7   8      714.00      685.49      7.22 o
  -1   7   8     1254.13     1310.02     11.57 o
   0   7   8     1006.45      999.30      9.42 o
   1   7   8       26.20       43.48      1.99 o
   2   7   8       35.33       38.98      2.63 o
   3   7   8       89.09      102.05      6.03 o
   4   7   8      118.12      115.81      4.36 o
   5   7   8       16.76       13.90      3.03 o
   6   7   8      380.39      355.72     14.35 o
   7   7   8      124.00       98.92      6.70 o
   8   7   8      126.69      123.79      7.97 o
  -8   8   8       81.76       80.31      5.39 o
  -7   8   8      116.15      133.77      4.36 o
  -6   8   8       86.14       96.52      3.60 o
  -5   8   8        0.15       -0.51      1.55 o
  -4   8   8      656.72      662.86      7.69 o
  -3   8   8       54.00       56.48      2.31 o
  -2   8   8       10.76       11.08      1.93 o
  -1   8   8       66.54       61.63      2.19 o
   0   8   8        6.51        5.89      1.21 o
   1   8   8      320.39      315.35      5.42 o
   2   8   8       43.95       47.12      3.87 o
   3   8   8     2840.22     2865.24     29.97 o
   4   8   8       29.54       23.60      2.85 o
   5   8   8      593.75      584.05      9.73 o
   6   8   8        4.36        3.61      4.87 o
   7   8   8       22.44       14.74      4.52 o
   8   8   8       26.29       25.50      7.18 o
  -8   9   8       12.57       12.53      3.60 o
  -7   9   8       58.64       60.03      3.30 o
  -6   9   8        2.22        0.93      1.96 o
  -5   9   8      236.69      227.71      7.29 o
  -4   9   8       31.93       35.31      2.40 o
  -3   9   8       29.79       28.38      1.89 o
  -2   9   8       16.91       17.86      1.63 o
  -1   9   8      121.61      102.84      2.70 o
   0   9   8       18.20       18.51      1.85 o
   1   9   8      576.09      557.60      6.58 o
   2   9   8       76.13       81.00      4.07 o
   3   9   8     3486.85     3393.99     35.10 o
   4   9   8        2.08        3.68      2.63 o
   5   9   8     1225.61     1200.33     15.94 o
   6   9   8       16.71       13.73      4.36 o
   7   9   8        0.27        4.61      5.64 o
  -7  10   8      123.71      122.17      5.09 o
  -6  10   8      133.54      137.74      4.27 o
  -5  10   8       10.75        9.17      2.02 o
  -4  10   8        1.65        2.14      1.66 o
  -3  10   8       72.92       78.22      2.83 o
  -2  10   8      272.60      270.81      4.37 o
  -1  10   8       16.31       14.40      1.46 o
   0  10   8      162.66      162.14      3.11 o
   1  10   8       12.13       10.03      1.41 o
   2  10   8      491.52      503.78      7.72 o
   3  10   8      476.52      469.34      9.51 o
   4  10   8      549.27      523.89      9.43 o
   5  10   8      291.03      259.13      6.71 o
   6  10   8       25.59       23.32      4.52 o
   7  10   8       67.40       47.61      5.44 o
  -7  11   8      267.39      289.90      8.68 o
  -6  11   8      206.31      207.74      7.77 o
  -5  11   8      224.75      245.48      7.32 o
  -4  11   8      469.65      472.21      7.92 o
  -3  11   8      247.93      261.93      5.68 o
  -2  11   8      104.06       93.96      3.78 o
  -1  11   8        2.24        0.50      2.29 o
   0  11   8       23.56       20.56      2.81 o
   1  11   8      192.69      186.57      4.95 o
   2  11   8      230.74      213.29      5.25 o
   3  11   8       73.90       71.76      4.59 o
   4  11   8      588.53      536.28     10.11 o
   5  11   8       49.70       40.84      3.69 o
   6  11   8        3.00        1.79      3.62 o
   7  11   8       14.31        3.08      3.99 o
  -6  12   8       16.68        9.24      3.35 o
  -5  12   8       58.12       60.13      3.70 o
  -4  12   8      108.82      106.84      4.32 o
  -3  12   8       41.08       36.99      3.01 o
  -2  12   8      492.58      461.53      8.58 o
  -1  12   8      383.39      368.34      6.69 o
   0  12   8      184.32      171.01      4.80 o
   1  12   8       17.78       17.35      2.52 o
   2  12   8       28.63       26.73      2.80 o
   3  12   8       12.00        5.96      2.63 o
   4  12   8      166.35      168.21      6.11 o
   5  12   8       16.86       20.42      3.48 o
   6  12   8       37.31       41.37      5.04 o
  -6  13   8       15.07       11.20      4.97 o
  -5  13   8       60.20       65.31      4.01 o
  -4  13   8        2.79       -1.15      2.22 o
  -3  13   8        8.75        7.29      2.38 o
  -2  13   8        6.05        5.10      2.30 o
  -1  13   8      210.27      213.79      5.48 o
   0  13   8      369.28      369.60      7.01 o
   1  13   8      118.41      129.27      4.51 o
   2  13   8        0.20        0.33      2.03 o
   3  13   8        2.33       -1.41      2.81 o
   4  13   8       73.62       60.51      4.60 o
   5  13   8        7.41        4.12      2.93 o
  -5  14   8       67.49       87.58      5.61 o
  -4  14   8       18.98       19.37      3.07 o
  -3  14   8       39.99       53.66      3.68 o
  -2  14   8       29.97       29.99      2.99 o
  -1  14   8       36.76       52.20      3.52 o
   0  14   8      208.82      180.37      7.47 o
   1  14   8       36.11       38.61      4.66 o
   2  14   8       25.46       32.44      3.22 o
   3  14   8       17.87       10.96      2.54 o
   4  14   8       37.06       43.38      3.57 o
   5  14   8       66.71       43.88      4.36 o
  -4  15   8      213.49      234.54      7.91 o
  -3  15   8      303.12      292.82      9.91 o
  -2  15   8       44.18       39.39      3.44 o
  -1  15   8        4.79        8.05      2.51 o
   0  15   8       85.28       87.38      4.25 o
   1  15   8       91.84       88.40      4.25 o
   2  15   8       33.18       32.79      3.28 o
   3  15   8        3.54       -2.34      2.34 o
   4  15   8      173.98      162.20      5.91 o
  -2  16   8        4.47        3.59      3.32 o
  -1  16   8        2.09        3.75      3.46 o
   0  16   8       39.59       52.33      4.36 o
   1  16   8        0.07        0.45      2.82 o
   2  16   8        0.04        3.94      3.32 o
  -9   0   9      249.57      263.51      9.36 o
  -7   0   9     1143.59     1070.44     17.85 o
  -5   0   9      122.27      117.53      4.73 o
  -3   0   9     1979.45     2035.35     25.59 o
  -1   0   9      531.02      570.70      8.44 o
   1   0   9        2.27        4.61      2.05 o
   3   0   9      221.27      198.36      8.20 o
   5   0   9        0.35       -3.08      4.10 o
   7   0   9       22.45       19.99      6.15 o
   9   0   9       47.82       69.20      9.74 o
  -9   1   9        8.26       11.70      2.81 o
  -8   1   9       37.92       32.18      2.98 o
  -7   1   9       54.11       67.02      3.59 o
  -6   1   9      924.14      906.36     10.67 o
  -5   1   9       99.79       93.43      3.14 o
  -4   1   9        2.72        7.72      1.70 o
  -3   1   9      255.09      253.00      2.92 o
  -2   1   9     2057.50     2050.65     21.31 o
  -1   1   9      139.29      153.68      3.48 o
   0   1   9     1883.10     1885.08     16.71 o
   1   1   9      460.20      469.53      7.42 o
   2   1   9      400.21      397.79      7.25 o
   3   1   9        8.83        9.69      4.36 o
   4   1   9       21.93       19.53      2.90 o
   5   1   9      968.71      978.51     16.31 o
   6   1   9      393.59      358.43     16.40 o
   7   1   9      429.19      460.63     12.81 o
   8   1   9       15.93       18.99      5.38 o
   9   1   9      169.85      219.38     10.15 o
  -9   2   9        3.63        1.44      2.47 o
  -8   2   9       35.80       40.91      3.17 o
  -7   2   9       45.77       33.39      2.87 o
  -6   2   9      355.83      343.66      5.95 o
  -5   2   9       35.24       33.18      3.48 o
  -4   2   9      382.17      347.32      4.92 o
  -3   2   9       11.83       18.86      1.97 o
  -2   2   9      239.63      202.17      4.22 o
  -1   2   9     2034.69     2261.39     23.36 o
   0   2   9      964.05      971.70      8.28 o
   1   2   9     1989.59     2112.67     25.53 o
   2   2   9      551.11      561.71      9.24 o
   3   2   9      373.60      441.58      8.51 o
   4   2   9      635.80      680.28     12.14 o
   5   2   9      473.40      485.96     10.69 o
   6   2   9      153.32      132.01      6.89 o
   7   2   9      840.01      827.49     16.49 o
   8   2   9       24.28       23.94      4.88 o
   9   2   9       76.30       75.56      7.06 o
  -9   3   9       69.80       64.26      5.12 o
  -8   3   9      200.33      177.13      5.40 o
  -7   3   9      944.61      849.43     10.87 o
  -6   3   9      660.92      617.83      8.34 o
  -5   3   9      850.59      816.49      9.41 o
  -4   3   9      199.31      208.71      4.36 o
  -3   3   9      102.14      100.94      3.54 o
  -2   3   9      383.29      338.49      6.23 o
  -1   3   9      352.55      378.41      6.25 o
   0   3   9     2391.08     2543.63     21.98 o
   1   3   9      254.18      269.14      4.72 o
   2   3   9      427.58      392.57      7.59 o
   3   3   9       76.16       73.18      3.79 o
   4   3   9      561.34      563.55     11.05 o
   5   3   9        1.23        1.28      2.90 o
   6   3   9        9.73       18.80      3.99 o
   7   3   9       13.03       14.10      4.35 o
   8   3   9        2.79       -1.03      4.10 o
  -9   4   9      156.71      153.08      6.85 o
  -8   4   9      121.48      111.35      4.60 o
  -7   4   9      120.28      103.09      4.06 o
  -6   4   9     1904.61     1854.26     18.48 o
  -5   4   9     3074.73     2934.36     26.29 o
  -4   4   9     1043.54     1029.49     15.53 o
  -3   4   9       59.53       51.61      3.18 o
  -2   4   9      696.86      701.69      8.47 o
  -1   4   9       44.71       44.90      2.14 o
   0   4   9       92.03       74.25      2.67 o
   1   4   9      339.96      360.48      4.62 o
   2   4   9       43.30       32.03      2.26 o
   3   4   9       39.70       39.12      3.43 o
   4   4   9     1105.22     1089.39     17.02 o
   5   4   9       78.08       61.19      4.67 o
   6   4   9     1240.24     1243.35     25.88 o
   7   4   9      338.30      319.25     10.32 o
   8   4   9      678.70      697.23     21.53 o
  -9   5   9       21.93       15.28      3.84 o
  -8   5   9        9.26        5.06      3.15 o
  -7   5   9        5.59        6.27      2.24 o
  -6   5   9        0.03        0.50      1.96 o
  -5   5   9      179.19      171.93      6.00 o
  -4   5   9       14.00       12.02      1.40 o
  -3   5   9      147.11      151.31      2.64 o
  -2   5   9      927.85      957.65     10.67 o
  -1   5   9      664.31      633.43      6.53 o
   0   5   9        3.27        1.28      1.03 o
   1   5   9       13.84       12.04      1.35 o
   2   5   9      139.59      119.87      3.64 o
   3   5   9      222.47      230.88      5.09 o
   4   5   9        9.25        6.53      2.70 o
   5   5   9        1.58       -1.54      4.10 o
   6   5   9      145.10      149.57      7.06 o
   7   5   9       44.47       24.61      4.71 o
   8   5   9      165.66      195.09      9.24 o
  -8   6   9       73.57       68.29      6.91 o
  -7   6   9      108.44      112.12      4.34 o
  -6   6   9      682.02      631.28      8.74 o
  -5   6   9      356.23      325.85      5.14 o
  -4   6   9        1.37        2.91      1.36 o
  -3   6   9       76.02       72.24      3.04 o
  -2   6   9       10.36       17.01      1.19 o
  -1   6   9      442.70      477.89      5.48 o
   0   6   9        9.26        7.96      1.67 o
   1   6   9       17.29       13.31      1.79 o
   2   6   9       31.67       36.96      2.45 o
   3   6   9       17.22       15.29      2.07 o
   4   6   9       94.55       92.86      3.91 o
   5   6   9      832.79      769.15     19.73 o
   6   6   9      153.45      160.41      7.59 o
   7   6   9       29.38       30.99      4.88 o
   8   6   9       13.42       23.32      6.66 o
  -8   7   9        8.47        7.17      3.98 o
  -7   7   9        9.87       18.51      4.58 o
  -6   7   9        2.90        3.03      2.00 o
  -5   7   9       41.32       35.31      2.37 o
  -4   7   9        2.98        2.30      1.34 o
  -3   7   9        1.81        1.11      1.11 o
  -2   7   9      544.37      543.04      6.17 o
  -1   7   9        5.80        7.26      1.28 o
   0   7   9      304.79      311.38      4.37 o
   1   7   9       21.36       18.33      1.60 o
   2   7   9       72.70       62.29      3.23 o
   3   7   9      125.30      130.37      5.39 o
   4   7   9      411.51      367.77      7.31 o
   5   7   9       82.95       83.80      4.17 o
   6   7   9       10.64        8.71      5.64 o
   7   7   9       30.20       21.51      4.52 o
   8   7   9        0.02       -4.87      4.87 o
  -8   8   9        2.61       -0.85      3.26 o
  -7   8   9       53.97       60.40      5.09 o
  -6   8   9       87.80       99.95      3.64 o
  -5   8   9       31.41       28.97      2.27 o
  -4   8   9      528.89      527.96      7.89 o
  -3   8   9      228.00      221.40      3.99 o
  -2   8   9       35.60       41.20      1.94 o
  -1   8   9      383.19      386.04      5.13 o
   0   8   9        0.20        0.99      1.49 o
   1   8   9     1164.90     1207.47     11.35 o
   2   8   9     1549.19     1520.23     15.61 o
   3   8   9      468.98      470.28      8.36 o
   4   8   9      759.58      722.37     16.15 o
   5   8   9      262.06      243.65      6.26 o
   6   8   9       76.93       71.34      5.80 o
   7   8   9        4.40        4.36      3.99 o
  -7   9   9        1.22        1.55      2.52 o
  -6   9   9       12.26       11.73      3.03 o
  -5   9   9      182.86      182.04      4.31 o
  -4   9   9        2.06       -1.60      1.60 o
  -3   9   9       13.49       22.62      1.83 o
  -2   9   9       99.67      102.18      2.90 o
  -1   9   9      473.07      454.14      6.41 o
   0   9   9       19.50       20.03      1.74 o
   1   9   9      569.19      547.28      6.64 o
   2   9   9       53.39       55.03      3.06 o
   3   9   9       53.99       55.48      3.72 o
   4   9   9      605.03      600.65     10.03 o
   5   9   9        0.39       -0.08      3.04 o
   6   9   9        3.92        0.24      3.43 o
   7   9   9       24.15       23.07      6.66 o
  -7  10   9       18.03       18.01      3.12 o
  -6  10   9      849.46      892.76     12.95 o
  -5  10   9      135.65      142.31      4.95 o
  -4  10   9      396.09      401.60      6.06 o
  -3  10   9      361.34      382.36      5.54 o
  -2  10   9        2.36        4.13      1.48 o
  -1  10   9      594.61      582.44      6.81 o
   0  10   9      521.95      496.37      6.16 o
   1  10   9      181.17      172.01      3.72 o
   2  10   9     1416.36     1386.87     13.17 o
   3  10   9       57.20       65.86      4.02 o
   4  10   9      226.42      221.39      7.00 o
   5  10   9       15.61       25.25      4.98 o
   6  10   9        0.23       -0.51      3.62 o
   7  10   9       48.50       63.04      9.23 o
  -7  11   9        1.99       -2.83      4.41 o
  -6  11   9      318.49      336.90      9.06 o
  -5  11   9      197.77      201.95      7.09 o
  -4  11   9       75.76       70.98      4.07 o
  -3  11   9      227.44      224.13      5.35 o
  -2  11   9      120.06      126.90      4.27 o
  -1  11   9       37.23       37.83      2.71 o
   0  11   9      248.16      245.75      5.40 o
   1  11   9      569.82      565.89      8.47 o
   2  11   9       28.13       30.90      2.80 o
   3  11   9       82.24       89.18      4.37 o
   4  11   9        0.94        7.16      2.75 o
   5  11   9      155.50      148.20      8.96 o
   6  11   9      191.40      182.77      9.06 o
  -6  12   9      100.47      106.63      6.11 o
  -5  12   9      520.22      558.82     11.24 o
  -4  12   9      212.79      228.93     13.01 o
  -3  12   9       60.92       61.80      3.49 o
  -2  12   9      160.35      171.12      6.14 o
  -1  12   9      501.13      472.99      7.79 o
   0  12   9        0.09        0.92      2.12 o
   1  12   9      124.15      133.08      4.51 o
   2  12   9       37.10       29.70      2.94 o
   3  12   9       88.57       81.63      4.72 o
   4  12   9      307.65      253.57      7.25 o
   5  12   9       45.35       28.32      3.69 o
   6  12   9       20.26       23.04      4.88 o
  -5  13   9        6.79        6.90      3.35 o
  -4  13   9      162.64      188.43      7.17 o
  -3  13   9       22.16       20.41      2.71 o
  -2  13   9       43.47       33.32      3.00 o
  -1  13   9        1.84        1.26      3.48 o
   0  13   9      199.48      203.93      5.43 o
   1  13   9       21.27       25.29      2.78 o
   2  13   9      140.24      133.82      4.72 o
   3  13   9      118.65      121.26      4.86 o
   4  13   9        4.47        2.06      2.93 o
   5  13   9        6.34        3.96      3.18 o
  -4  14   9       21.54       29.97      4.20 o
  -3  14   9     1608.87     1714.91     22.56 o
  -2  14   9      307.68      307.45      6.73 o
  -1  14   9       13.35       12.00      2.60 o
   0  14   9        1.26       -2.04      2.25 o
   1  14   9       34.19       30.66      3.75 o
   2  14   9        0.01        0.35      2.34 o
   3  14   9       51.52       69.92      4.11 o
   4  14   9       71.75       78.63      4.46 o
  -3  15   9      147.64      148.43      7.68 o
  -2  15   9       43.83       41.47      3.56 o
  -1  15   9       90.04       99.05      4.88 o
   0  15   9        0.44        3.08      2.42 o
   1  15   9       13.50       12.06      2.74 o
   2  15   9       44.32       57.16      3.92 o
   3  15   9       89.57      107.51      5.03 o
  -1  16   9       69.10       81.04      5.20 o
   0  16   9        5.83        0.41      3.02 o
   1  16   9        6.60       12.65      4.67 o
  -8   0  10       84.75       75.67      5.50 o
  -6   0  10       11.92       17.04      3.03 o
  -4   0  10      205.24      208.61     10.25 o
  -2   0  10      895.21      960.97     12.99 o
   0   0  10       58.02       44.58      2.64 o
   2   0  10     5462.21     5465.93     88.16 o
   4   0  10       71.34       88.16      6.66 o
   6   0  10      413.79      400.31     14.86 o
   8   0  10      154.98      160.43     12.30 o
  -9   1  10        1.65        0.15      2.98 o
  -8   1  10        0.68       -1.73      3.55 o
  -7   1  10       30.06       22.44      2.89 o
  -6   1  10        0.13       -0.51      1.69 o
  -5   1  10      530.39      511.86      6.79 o
  -4   1  10       68.35       67.45      2.18 o
  -3   1  10      411.29      427.78      6.71 o
  -2   1  10      141.65      134.30      3.19 o
  -1   1  10        5.90       11.36      1.59 o
   0   1  10      374.48      383.09      4.89 o
   1   1  10     2100.51     2227.85     23.44 o
   2   1  10        0.69        2.82      2.31 o
   3   1  10       11.16       12.76      2.33 o
   4   1  10        5.97        7.52      3.84 o
   5   1  10      271.51      302.63      8.34 o
   6   1  10      706.43      704.35     14.31 o
   7   1  10        9.46        5.20      3.84 o
   8   1  10       11.82        9.23      4.35 o
  -9   2  10       12.34        6.46      3.30 o
  -8   2  10        2.58        2.13      3.28 o
  -7   2  10        0.00        1.10      1.96 o
  -6   2  10      174.64      165.80      4.81 o
  -5   2  10      200.26      211.00      4.09 o
  -4   2  10      432.19      445.57      5.66 o
  -3   2  10        1.91        4.03      2.52 o
  -2   2  10      895.45      947.35     11.61 o
  -1   2  10      716.67      646.99      8.82 o
   0   2  10        0.02        1.75      1.09 o
   1   2  10        9.23       14.34      1.55 o
   2   2  10        0.00       -1.60      1.60 o
   3   2  10      335.39      308.09      7.25 o
   4   2  10      133.45      130.45      5.80 o
   5   2  10       50.94       40.16      7.18 o
   6   2  10      395.54      367.02     10.15 o
   7   2  10        5.03       11.28      3.99 o
   8   2  10       64.85       90.45     20.76 o
  -9   3  10        0.23        0.20      3.09 o
  -8   3  10       38.78       36.25      3.91 o
  -7   3  10      315.73      277.92      6.07 o
  -6   3  10      778.80      741.50      9.38 o
  -5   3  10       89.14       88.84      6.29 o
  -4   3  10      505.73      531.63      8.59 o
  -3   3  10      143.86      146.37      4.03 o
  -2   3  10      188.03      182.01      4.28 o
  -1   3  10        2.51        6.99      1.49 o
   0   3  10     1249.44     1308.92     12.52 o
   1   3  10       26.14       25.23      1.62 o
   2   3  10      195.22      162.56      4.88 o
   3   3  10      101.29      107.21      4.52 o
   4   3  10      182.50      171.65     11.02 o
   5   3  10     1433.80     1402.56     22.04 o
   6   3  10        3.49        4.36      3.62 o
   7   3  10        3.02        3.69      3.79 o
   8   3  10       18.40       15.79      4.88 o
  -8   4  10      373.70      371.92      9.13 o
  -7   4  10      197.89      219.67      7.44 o
  -6   4  10      132.47      137.92      4.73 o
  -5   4  10       62.87       64.75      6.68 o
  -4   4  10      261.09      265.55      5.93 o
  -3   4  10       21.61       18.90      2.64 o
  -2   4  10        0.02        1.82      1.73 o
  -1   4  10     2086.33     2099.79     22.52 o
   0   4  10        1.26        2.54      1.11 o
   1   4  10       71.02       63.39      2.42 o
   2   4  10       15.77       17.58      2.33 o
   3   4  10        1.56        3.08      2.56 o
   4   4  10       86.62       80.47      6.66 o
   5   4  10       82.71       94.06      5.80 o
   6   4  10      865.18      799.85     20.25 o
   7   4  10      111.88      108.56      6.89 o
   8   4  10       23.97       17.43      4.71 o
  -8   5  10       62.80       60.29      4.67 o
  -7   5  10        4.95        4.61      4.23 o
  -6   5  10      162.79      150.41      5.63 o
  -5   5  10       95.88      108.29      4.41 o
  -4   5  10     1101.83     1058.57     11.09 o
  -3   5  10       79.35       70.70      3.07 o
  -2   5  10        1.36        0.97      1.56 o
  -1   5  10      187.52      192.59      4.13 o
   0   5  10        8.23       15.29      1.74 o
   1   5  10       71.05       70.56      2.47 o
   2   5  10       13.80       18.68      1.96 o
   3   5  10      413.43      396.34     18.45 o
   4   5  10       84.33       75.80      4.88 o
   5   5  10      234.77      213.64      7.79 o
   6   5  10      823.88      882.22     16.85 o
   7   5  10      126.13      115.92      7.25 o
   8   5  10      147.57      130.85      8.20 o
  -8   6  10        7.86        4.90      3.32 o
  -7   6  10        5.34        3.82      2.99 o
  -6   6  10      101.47      104.31      6.70 o
  -5   6  10      140.47      141.55      3.79 o
  -4   6  10      166.49      175.08      3.43 o
  -3   6  10        1.56       -0.53      1.63 o
  -2   6  10      207.10      218.86      4.61 o
  -1   6  10       10.01        9.93      1.35 o
   0   6  10      405.69      434.78      5.33 o
   1   6  10      131.43      130.67      3.05 o
   2   6  10      174.12      164.99      4.51 o
   3   6  10      414.83      388.12     10.18 o
   4   6  10      111.12      107.45      4.37 o
   5   6  10      141.21      156.20      9.99 o
   6   6  10       18.61       26.10      4.61 o
   7   6  10        6.55        3.59      3.99 o
   8   6  10       15.62       28.45      5.44 o
  -8   7  10        3.49        7.53      3.42 o
  -7   7  10        0.19       -1.99      3.20 o
  -6   7  10      899.72      918.69     14.05 o
  -5   7  10      351.41      342.89      6.73 o
  -4   7  10       17.78       13.59      1.68 o
  -3   7  10      310.87      320.84      8.43 o
  -2   7  10       10.73       14.26      1.41 o
  -1   7  10       46.59       51.73      2.01 o
   0   7  10       28.74       30.74      1.80 o
   1   7  10       76.66       73.60      2.52 o
   2   7  10       54.48       49.07      3.55 o
   3   7  10      717.58      686.31     10.22 o
   4   7  10       11.26        3.00      2.17 o
   5   7  10       88.10       82.94      4.21 o
   6   7  10       46.75       45.62      7.18 o
   7   7  10        5.63        3.73      3.79 o
  -7   8  10       68.85       68.53      4.98 o
  -6   8  10      286.29      302.87      9.99 o
  -5   8  10      751.52      747.43     10.52 o
  -4   8  10      257.80      258.75      4.62 o
  -3   8  10      128.80      136.97      3.25 o
  -2   8  10       45.04       55.92      3.39 o
  -1   8  10      141.24      121.30      3.01 o
   0   8  10       41.55       44.98      2.14 o
   1   8  10        2.89        6.70      1.63 o
   2   8  10        3.27        4.94      2.03 o
   3   8  10       93.09       90.63      4.23 o
   4   8  10      152.01      138.14      7.19 o
   5   8  10       17.90       23.85      4.28 o
   6   8  10        5.28        0.46      5.13 o
   7   8  10       20.87       15.87      5.64 o
  -7   9  10      192.88      184.68      5.93 o
  -6   9  10        0.62        0.51      2.96 o
  -5   9  10        6.32        8.53      2.57 o
  -4   9  10       21.14       25.97      2.69 o
  -3   9  10       55.92       60.74      2.64 o
  -2   9  10      214.91      224.09      4.10 o
  -1   9  10       92.76       94.94      2.93 o
   0   9  10       30.21       32.73      1.98 o
   1   9  10      109.93      107.74      3.27 o
   2   9  10      136.62      122.81      3.44 o
   3   9  10       50.81       44.38      3.42 o
   4   9  10       44.57       35.14      3.42 o
   5   9  10       13.05        8.48      2.69 o
   6   9  10       42.83       43.85     10.25 o
   7   9  10       10.41       17.13      4.67 o
  -7  10  10       10.77       14.19      3.40 o
  -6  10  10       21.97       29.58      5.43 o
  -5  10  10      107.34      107.54      4.53 o
  -4  10  10      296.58      306.07      8.31 o
  -3  10  10      144.29      168.64      5.59 o
  -2  10  10      457.69      441.32      5.95 o
  -1  10  10        0.23       -1.30      1.30 o
   0  10  10        2.24        2.75      1.50 o
   1  10  10      461.37      466.85      6.33 o
   2  10  10      787.38      787.84      8.94 o
   3  10  10      515.28      483.99      9.14 o
   4  10  10       55.76       69.27      4.23 o
   5  10  10      220.81      200.96      6.19 o
   6  10  10        2.00        5.10      9.99 o
  -6  11  10       72.33       77.58      6.93 o
  -5  11  10      428.83      434.34      9.85 o
  -4  11  10     1168.22     1222.60     17.35 o
  -3  11  10      270.80      256.91      7.47 o
  -2  11  10      466.77      458.71      7.49 o
  -1  11  10        1.68       -0.56      1.77 o
   0  11  10      218.08      225.28      5.36 o
   1  11  10       64.76       61.91      3.49 o
   2  11  10      103.36      102.98      4.43 o
   3  11  10       66.08       59.66      3.71 o
   4  11  10       17.62       14.63      3.12 o
   5  11  10       76.38       78.14      6.22 o
   6  11  10        2.70        0.10      3.79 o
  -6  12  10       58.60       55.14      4.93 o
  -5  12  10        3.53        2.17      6.79 o
  -4  12  10       21.44       24.73      5.22 o
  -3  12  10        8.40        5.51      2.87 o
  -2  12  10      193.93      201.80      5.40 o
  -1  12  10       16.01       19.74      2.54 o
   0  12  10        0.04        1.82      2.18 o
   1  12  10       10.32       12.20      2.43 o
   2  12  10       17.66       24.87      2.86 o
   3  12  10        8.03        6.77      2.85 o
   4  12  10      130.52      111.17      5.69 o
   5  12  10       83.64       60.81      4.51 o
  -5  13  10       43.49       47.65      4.63 o
  -4  13  10       73.52       77.94      5.21 o
  -3  13  10       13.99       17.39      3.53 o
  -2  13  10        3.11        3.95      3.12 o
  -1  13  10      380.01      399.91      7.50 o
   0  13  10       64.38       59.51      3.59 o
   1  13  10        6.61       10.52      2.38 o
   2  13  10      194.60      207.35      5.91 o
   3  13  10       13.92       10.23      2.68 o
   4  13  10      203.10      221.07      6.27 o
  -4  14  10       23.41       23.63      4.20 o
  -3  14  10       99.39      100.90      5.86 o
  -2  14  10       16.95       10.41      4.39 o
  -1  14  10        0.05       -2.04      3.99 o
   0  14  10        2.85        6.23      3.33 o
   1  14  10       34.74       31.06      3.12 o
   2  14  10       93.36       93.69      4.51 o
   3  14  10      130.46      164.27      5.72 o
   4  14  10      176.42      174.59      7.78 o
  -3  15  10       27.51       32.40      4.88 o
  -2  15  10       14.91       11.53      3.53 o
  -1  15  10       41.25       37.46      4.06 o
   0  15  10      171.03      168.10      6.80 o
   1  15  10       35.80       45.99      3.61 o
   2  15  10        0.06       -2.21      2.43 o
  -7   0  11        0.00       -1.28      2.64 o
  -5   0  11      382.92      373.32      9.23 o
  -3   0  11      199.14      191.89      4.17 o
  -1   0  11      515.43      494.11     14.35 o
   1   0  11       34.44       51.90      3.41 o
   3   0  11      406.21      416.20     12.30 o
   5   0  11        3.30        1.54      4.10 o
   7   0  11      153.14      130.19     10.76 o
  -8   1  11        5.00        4.48      4.16 o
  -7   1  11       10.97        5.87      3.09 o
  -6   1  11        2.82        4.10      1.85 o
  -5   1  11      391.95      373.26      9.69 o
  -4   1  11      984.80      976.02     10.13 o
  -3   1  11       14.72       16.07      1.67 o
  -2   1  11        0.01       -0.30      1.52 o
  -1   1  11      340.00      354.41      5.91 o
   0   1  11       98.58      109.99      2.62 o
   1   1  11     2155.56     2197.74     26.12 o
   2   1  11       33.76       35.93      3.33 o
   3   1  11       28.05       24.61      2.90 o
   4   1  11      296.87      304.27      7.97 o
   5   1  11      425.99      406.08      9.96 o
   6   1  11       16.21       20.57      6.41 o
   7   1  11      247.55      295.40      9.96 o
   8   1  11       70.00       79.59      6.70 o
  -8   2  11       19.78       22.55      3.40 o
  -7   2  11       13.78        8.20      2.55 o
  -6   2  11      147.52      148.07      5.28 o
  -5   2  11        0.32        3.51      2.37 o
  -4   2  11       45.92       50.27      3.49 o
  -3   2  11      167.30      171.06      4.21 o
  -2   2  11      330.23      323.50      5.78 o
  -1   2  11        1.83        2.93      1.49 o
   0   2  11       27.32       26.88      1.51 o
   1   2  11       10.83       10.03      1.50 o
   2   2  11       47.26       46.64      4.10 o
   3   2  11      933.14      986.50     15.12 o
   4   2  11        0.18        2.67      2.70 o
   5   2  11      287.42      303.66      8.87 o
   6   2  11       42.91       43.91      6.92 o
   7   2  11      446.48      461.17     12.32 o
   8   2  11      595.10      601.71     14.86 o
  -8   3  11       30.97       32.46      6.85 o
  -7   3  11       38.18       36.85      3.54 o
  -6   3  11      228.88      219.75      6.15 o
  -5   3  11       37.03       35.81      3.04 o
  -4   3  11      679.01      670.94     10.02 o
  -3   3  11       26.35       28.50      2.33 o
  -2   3  11       20.57       28.74      2.65 o
  -1   3  11       19.17       20.04      1.97 o
   0   3  11      397.70      413.39      5.33 o
   1   3  11      128.71      130.80      3.26 o
   2   3  11       41.85       40.04      2.90 o
   3   3  11      450.30      451.56     12.81 o
   4   3  11       91.08       74.73      4.88 o
   5   3  11       20.78       29.53      6.15 o
   6   3  11      544.90      518.61     12.50 o
   7   3  11       43.48       54.61      5.61 o
   8   3  11        0.70        1.20      4.16 o
  -8   4  11      308.85      287.96      7.99 o
  -7   4  11        4.36        4.09      4.23 o
  -6   4  11       69.21       63.50      5.77 o
  -5   4  11      420.10      419.77     11.60 o
  -4   4  11        3.00        2.45      2.93 o
  -3   4  11      771.07      748.80     10.68 o
  -2   4  11     1205.13     1224.53     14.97 o
  -1   4  11      588.90      602.39      8.88 o
   0   4  11      317.06      332.24      4.74 o
   1   4  11      197.64      184.01      3.75 o
   2   4  11       21.91       31.93      3.06 o
   3   4  11      988.58      973.89     22.55 o
   4   4  11      629.85      621.22     16.91 o
   5   4  11       92.67      105.02      5.97 o
   6   4  11      262.68      269.03     16.15 o
   7   4  11       63.31       47.94      5.44 o
   8   4  11      110.41      107.51      7.79 o
  -8   5  11       20.14       16.10      3.45 o
  -7   5  11      220.88      197.63      6.56 o
  -6   5  11       75.33       74.32      4.45 o
  -5   5  11      147.52      146.98      5.32 o
  -4   5  11       26.31       26.18      2.84 o
  -3   5  11       91.26       87.14      5.20 o
  -2   5  11      477.39      492.15      8.48 o
  -1   5  11      192.06      174.67      7.25 o
   0   5  11       31.34       18.13      2.00 o
   1   5  11      152.43      143.23      3.46 o
   2   5  11      506.67      482.76     11.79 o
   3   5  11        9.49        8.92      2.70 o
   4   5  11      867.77      813.43     14.65 o
   5   5  11      301.21      271.17      8.87 o
   6   5  11        4.21        7.69      3.62 o
   7   5  11        3.65        9.27      4.87 o
   8   5  11       10.38       11.02      4.71 o
  -8   6  11       66.92       70.18      5.12 o
  -7   6  11        0.02        5.27      3.79 o
  -6   6  11      182.62      168.10      5.87 o
  -5   6  11      282.26      280.90      6.92 o
  -4   6  11       99.00       98.54      4.42 o
  -3   6  11        9.37       13.08      1.96 o
  -2   6  11      403.90      423.61      6.73 o
  -1   6  11      495.10      498.24     10.74 o
   0   6  11       23.10       23.19      1.63 o
   1   6  11       55.18       56.78      2.37 o
   2   6  11      484.22      462.98      6.91 o
   3   6  11      718.78      677.17     12.47 o
   4   6  11      364.78      363.47      9.40 o
   5   6  11       31.33       22.04      5.64 o
   6   6  11       91.72       89.73      6.33 o
   7   6  11      181.68      166.55      8.68 o
  -7   7  11       29.62       36.57      4.12 o
  -6   7  11      242.14      230.12      6.89 o
  -5   7  11      643.41      626.24     10.85 o
  -4   7  11      200.14      197.86      5.13 o
  -3   7  11       27.01       27.86      2.52 o
  -2   7  11      173.22      166.51      4.39 o
  -1   7  11        3.94        9.22      1.38 o
   0   7  11       73.76       82.41      2.70 o
   1   7  11      414.57      424.40      5.71 o
   2   7  11     1160.89     1141.85     12.81 o
   3   7  11      293.18      290.26      6.58 o
   4   7  11       72.23       71.57      5.27 o
   5   7  11       65.38       63.28      5.40 o
   6   7  11       85.72       66.45      8.46 o
   7   7  11       83.04       89.05      6.89 o
  -7   8  11       34.35       32.24      6.27 o
  -6   8  11       29.04       23.04      3.42 o
  -5   8  11       38.68       39.45      3.26 o
  -4   8  11     1459.60     1428.06     15.96 o
  -3   8  11       17.03       21.64      2.43 o
  -2   8  11      477.41      474.39      7.47 o
  -1   8  11     2688.07     2793.76     22.68 o
   0   8  11      549.27      514.46      6.39 o
   1   8  11     2373.82     2328.05     29.30 o
   2   8  11      243.73      233.81      5.60 o
   3   8  11      595.02      565.61      9.60 o
   4   8  11       46.50       48.66      3.53 o
   5   8  11        7.14        7.95      3.32 o
   6   8  11       33.99       35.88      6.66 o
   7   8  11        0.40       -3.10      6.41 o
  -7   9  11       32.46       35.03      4.12 o
  -6   9  11        2.67        0.65      2.47 o
  -5   9  11        0.20        1.96      2.34 o
  -4   9  11        4.51        4.86      2.20 o
  -3   9  11        3.37        1.17      1.92 o
  -2   9  11      130.64      144.14      5.77 o
  -1   9  11      662.37      652.68      7.49 o
   0   9  11      102.25      102.46      3.91 o
   1   9  11      237.04      254.58      4.60 o
   2   9  11      202.01      195.93      4.30 o
   3   9  11        6.39        8.10      2.45 o
   4   9  11       27.43       30.41      3.30 o
   5   9  11       11.55       20.93      3.02 o
   6   9  11        0.68       -1.79      3.62 o
  -6  10  11       77.62       79.32      4.37 o
  -5  10  11      254.63      266.64      7.25 o
  -4  10  11      236.78      237.38      5.87 o
  -3  10  11       37.51       40.29      3.00 o
  -2  10  11        0.01        0.71      2.00 o
  -1  10  11       16.11       17.20      1.83 o
   0  10  11      280.85      298.51      5.09 o
   1  10  11      599.84      542.71      7.01 o
   2  10  11      152.71      149.80      4.32 o
   3  10  11      978.64      927.14     11.94 o
   4  10  11      152.48      153.00      5.69 o
   5  10  11       68.32       57.57      5.47 o
   6  10  11        3.62        2.47      3.94 o
  -6  11  11       46.34       48.48      4.61 o
  -5  11  11        9.40        6.98      3.32 o
  -4  11  11      244.40      236.97      7.78 o
  -3  11  11      106.13       99.42      6.29 o
  -2  11  11      767.93      728.64     12.40 o
  -1  11  11       10.56        7.22      2.59 o
   0  11  11        5.03        9.33      2.22 o
   1  11  11        0.25        0.63      2.08 o
   2  11  11        1.47        0.55      2.08 o
   3  11  11       12.97       15.91      2.67 o
   4  11  11       55.23       65.77      5.76 o
   5  11  11      145.04      117.14      5.52 o
  -5  12  11        0.47       -3.44      3.44 o
  -4  12  11      286.62      293.53      8.46 o
  -3  12  11       10.90       11.38      3.84 o
  -2  12  11      253.16      262.23      7.59 o
  -1  12  11        2.39       -0.23      2.75 o
   0  12  11      114.05      130.08      4.53 o
   1  12  11       46.05       55.21      3.55 o
   2  12  11       41.30       38.00      3.26 o
   3  12  11      275.91      255.89     15.13 o
   4  12  11        8.74        7.26      2.68 o
   5  12  11      128.34      120.63      5.99 o
  -4  13  11       47.27       62.69      5.12 o
  -3  13  11      170.56      185.43      7.15 o
  -2  13  11       29.03       37.31      4.12 o
  -1  13  11       12.36       14.94      3.88 o
   0  13  11        0.43        8.71      2.43 o
   1  13  11      326.99      306.55      6.81 o
   2  13  11        5.32        3.52      3.03 o
   3  13  11       28.08       48.03      3.63 o
   4  13  11       11.05        4.84      2.67 o
  -3  14  11       16.60       14.78      3.72 o
  -2  14  11      104.73      114.13      6.01 o
  -1  14  11       13.69        7.20      3.50 o
   0  14  11        7.53        9.07      3.32 o
   1  14  11        4.93        1.25      2.38 o
   2  14  11       28.78       36.35      3.33 o
   3  14  11      214.74      238.38      6.57 o
  -1  15  11        0.50        0.03      2.99 o
   0  15  11        6.58       21.91      3.77 o
   1  15  11      113.72      154.18      5.60 o
  -8   0  12      137.24      172.73     12.81 o
  -6   0  12       97.02      102.00      9.74 o
  -4   0  12     1237.80     1178.15     39.47 o
  -2   0  12       97.28      104.05      7.69 o
   0   0  12     3517.90     3621.03     43.57 o
   2   0  12      135.77      171.71      7.18 o
   4   0  12     1542.63     1509.49     30.75 o
   6   0  12      135.45      147.10     10.25 o
   8   0  12       30.40       27.68      7.18 o
  -8   1  12        6.87        8.97      4.71 o
  -7   1  12       27.83       19.52      4.16 o
  -6   1  12       18.94        9.85      4.16 o
  -5   1  12       34.96       40.54      2.85 o
  -4   1  12       53.37       53.99      3.67 o
  -3   1  12      263.86      237.42      5.58 o
  -2   1  12       68.72       77.56      2.60 o
  -1   1  12      728.97      773.04     10.24 o
   0   1  12      188.25      170.60      3.25 o
   1   1  12      318.54      301.40      4.82 o
   2   1  12       64.14       65.89      3.62 o
   3   1  12      218.65      204.94      6.16 o
   4   1  12       45.19       40.88      3.99 o
   5   1  12       26.12       20.62      3.62 o
   6   1  12       82.62       74.55      5.61 o
   7   1  12       63.02       72.34      6.16 o
   8   1  12      161.59      163.85      9.06 o
  -8   2  12        0.48        0.25      4.52 o
  -7   2  12       23.56       17.65      4.52 o
  -6   2  12        7.50        2.56      3.59 o
  -5   2  12       31.61       29.92      3.34 o
  -4   2  12     1883.31     1841.49     21.04 o
  -3   2  12      128.10      125.46      4.01 o
  -2   2  12       11.07        6.94      1.63 o
  -1   2  12        2.51        5.30      1.63 o
   0   2  12      200.97      190.75      3.47 o
   1   2  12       85.89       98.03      2.84 o
   2   2  12       38.56       46.36      3.84 o
   3   2  12      527.04      510.39      9.96 o
   4   2  12      315.49      311.51      8.34 o
   5   2  12      362.55      372.12      9.79 o
   6   2  12       25.70       25.02      8.71 o
   7   2  12       91.95      105.33      7.06 o
   8   2  12       24.30       14.01      5.38 o
  -8   3  12        4.80        4.74      4.52 o
  -7   3  12      223.48      199.35      6.53 o
  -6   3  12        0.00       -1.30      2.33 o
  -5   3  12      710.28      672.14     10.70 o
  -4   3  12       15.07       16.24      2.34 o
  -3   3  12      221.05      260.55      5.59 o
  -2   3  12       69.72       59.42      3.08 o
  -1   3  12      112.36      114.95      3.90 o
   0   3  12       48.61       50.88      2.44 o
   1   3  12       49.27       58.82      2.57 o
   2   3  12      517.22      488.43      9.19 o
   3   3  12     2769.25     2722.49     34.43 o
   4   3  12      686.26      657.29     12.50 o
   5   3  12      559.68      553.67     14.10 o
   6   3  12      158.60      148.99      9.48 o
   7   3  12      321.50      297.61     10.32 o
  -8   4  12       75.19       53.93      6.92 o
  -7   4  12       58.41       54.81      6.16 o
  -6   4  12      878.47      794.87     12.59 o
  -5   4  12      142.52      144.82      5.10 o
  -4   4  12      512.14      505.64      8.67 o
  -3   4  12      567.43      562.77      8.96 o
  -2   4  12      268.73      273.38      6.69 o
  -1   4  12       61.52       62.96      6.50 o
   0   4  12      169.20      161.78      5.03 o
   1   4  12      361.30      364.61      5.54 o
   2   4  12       74.26       81.63      4.30 o
   3   4  12       14.58       14.76      4.61 o
   4   4  12       26.82       34.11      3.99 o
   5   4  12        4.42        9.48      3.26 o
   6   4  12       39.95       43.28      8.46 o
   7   4  12        4.20        5.38      3.99 o
  -8   5  12       11.99        6.15      4.71 o
  -7   5  12        5.07        3.83      2.92 o
  -6   5  12       26.63       27.71      3.54 o
  -5   5  12       33.10       40.50      3.39 o
  -4   5  12       20.27       19.02      2.57 o
  -3   5  12       65.48       66.82      3.76 o
  -2   5  12      454.04      424.04      7.66 o
  -1   5  12      119.15      137.34      4.42 o
   0   5  12        4.31        3.88      2.03 o
   1   5  12      232.36      256.62      7.55 o
   2   5  12      931.12      935.72     12.55 o
   3   5  12       14.88       25.56      3.43 o
   4   5  12      497.75      481.95     10.85 o
   5   5  12      134.80      108.88      6.33 o
   6   5  12        4.40       -0.77      3.62 o
   7   5  12       51.32       51.01      5.80 o
  -7   6  12       63.33       48.68      4.21 o
  -6   6  12       43.14       36.02      4.14 o
  -5   6  12      469.88      445.84     10.89 o
  -4   6  12      134.27      142.72      5.08 o
  -3   6  12      499.50      491.78      8.69 o
  -2   6  12      219.49      223.10     11.99 o
  -1   6  12       95.07       74.89      3.30 o
   0   6  12      698.28      696.36      7.56 o
   1   6  12      270.09      259.07      5.51 o
   2   6  12       35.11       30.56      2.42 o
   3   6  12      456.30      478.21     10.29 o
   4   6  12       85.04       93.68      5.77 o
   5   6  12        3.95       -3.08      4.61 o
   6   6  12       75.15       67.84     11.02 o
   7   6  12       79.41       72.18     13.84 o
  -7   7  12       21.90       19.79      3.70 o
  -6   7  12       88.33       98.38      5.33 o
  -5   7  12        2.97        1.84      2.39 o
  -4   7  12       61.62       63.57      4.59 o
  -3   7  12      191.15      199.00      5.05 o
  -2   7  12        5.16        7.92      2.12 o
  -1   7  12      615.64      555.85      8.15 o
   0   7  12      564.76      580.90      6.87 o
   1   7  12       54.57       58.39      4.25 o
   2   7  12     1742.92     1663.76     15.25 o
   3   7  12      505.53      515.44      9.03 o
   4   7  12       25.16       29.36      4.87 o
   5   7  12       10.15        7.48      3.57 o
   6   7  12       41.71       48.76      5.40 o
   7   7  12       37.06       26.42      5.07 o
  -7   8  12       75.36       75.84      5.16 o
  -6   8  12        0.13       -1.77      4.17 o
  -5   8  12       90.94       88.18      4.91 o
  -4   8  12       73.13       70.17      3.74 o
  -3   8  12       58.72       62.90      3.48 o
  -2   8  12        0.11        2.79      2.07 o
  -1   8  12        5.31        4.12      2.74 o
   0   8  12       37.56       39.27      2.19 o
   1   8  12       13.54       16.26      3.26 o
   2   8  12      218.62      224.83      6.68 o
   3   8  12      282.74      248.85      6.38 o
   4   8  12       76.64       73.64      4.39 o
   5   8  12      118.12      104.95      6.70 o
   6   8  12        1.01        2.56      5.13 o
  -6   9  12        0.20       -2.70      4.07 o
  -5   9  12      223.00      225.15      6.32 o
  -4   9  12        0.00       -0.99      2.12 o
  -3   9  12      142.69      151.82      4.73 o
  -2   9  12       48.71       50.71      3.26 o
  -1   9  12      553.80      533.25      8.17 o
   0   9  12        1.82        0.40      1.50 o
   1   9  12       27.92       29.18      2.23 o
   2   9  12       98.24      107.48      3.67 o
   3   9  12      266.55      272.68      6.13 o
   4   9  12        1.91       -2.19      2.33 o
   5   9  12        3.33        0.03      3.03 o
   6   9  12       28.74       36.39      7.18 o
  -6  10  12      108.52      122.96      6.38 o
  -5  10  12      424.36      433.22      8.56 o
  -4  10  12        8.45        4.21      3.48 o
  -3  10  12       59.93       59.82      3.74 o
  -2  10  12       77.95       71.77      4.59 o
  -1  10  12      110.89      119.95      5.92 o
   0  10  12      121.21      132.99      3.68 o
   1  10  12     1048.61      951.76     12.24 o
   2  10  12       75.62       74.09      3.17 o
   3  10  12      263.99      231.10      5.05 o
   4  10  12        3.00       -0.89      2.45 o
   5  10  12       54.18       42.11      3.82 o
  -5  11  12        4.98        2.82      3.16 o
  -4  11  12        1.82       -1.29      3.02 o
  -3  11  12      353.10      376.10      9.14 o
  -2  11  12      496.40      465.98      9.94 o
  -1  11  12      347.51      324.23      8.18 o
   0  11  12      100.60       99.10      5.31 o
   1  11  12       25.82       30.04      2.86 o
   2  11  12      267.02      232.01      9.32 o
   3  11  12       82.39       69.10      3.92 o
   4  11  12      109.15      128.75      5.05 o
   5  11  12       45.69       53.07      4.29 o
  -5  12  12       20.17       17.43      6.15 o
  -4  12  12      198.97      206.54      7.50 o
  -3  12  12      252.79      249.40      8.14 o
  -2  12  12       72.72       85.13      5.21 o
  -1  12  12      123.92      118.70      8.87 o
   0  12  12      250.04      235.88      9.40 o
   1  12  12        0.16       -2.01      2.01 o
   2  12  12        3.48        0.51      2.29 o
   3  12  12       24.58       31.80      3.85 o
   4  12  12       27.51       19.79      2.99 o
  -4  13  12       58.11       44.59      5.44 o
  -3  13  12      100.69      111.55      6.01 o
  -2  13  12        8.39        0.75      2.84 o
  -1  13  12       12.59       22.31      4.04 o
   0  13  12      368.65      375.73      9.16 o
   1  13  12        0.03        2.06      3.26 o
   2  13  12       10.40       14.80      2.83 o
   3  13  12        5.38        5.32      3.99 o
  -2  14  12      139.13      140.52      6.79 o
  -1  14  12       68.06       68.95      5.09 o
   0  14  12       12.32       25.35      6.10 o
   1  14  12        1.74        1.22      3.09 o
   2  14  12       74.58       89.24      5.77 o
  -7   0  13       21.92       34.85      7.18 o
  -5   0  13       21.95       15.89      5.64 o
  -3   0  13     2811.57     2895.44     56.38 o
  -1   0  13      587.95      595.90      9.16 o
   1   0  13       74.70       73.74      6.41 o
   3   0  13     1846.22     1861.10     35.37 o
   5   0  13       31.11       21.01      5.13 o
   7   0  13        0.00       -4.10      5.13 o
  -8   1  13        4.55        1.03      4.35 o
  -7   1  13       15.47       13.33      5.13 o
  -6   1  13       11.92       13.33      4.35 o
  -5   1  13        7.33        2.16      3.20 o
  -4   1  13      736.66      749.56     15.40 o
  -3   1  13        1.08        6.15      2.42 o
  -2   1  13       84.11       75.45      3.89 o
  -1   1  13      122.80      135.06      3.93 o
   0   1  13      655.93      649.45     11.61 o
   1   1  13      374.17      360.27      5.65 o
   2   1  13      211.60      210.32      5.16 o
   3   1  13      209.51      207.42      6.33 o
   4   1  13      125.86      144.11      9.23 o
   5   1  13        0.02       -2.31      2.90 o
   6   1  13        0.66       -0.26      3.26 o
   7   1  13       69.44       53.62      5.80 o
  -8   2  13        2.13        3.01      4.87 o
  -7   2  13       70.88       69.69      6.33 o
  -6   2  13       29.76       16.29      8.46 o
  -5   2  13       10.87        8.30      3.79 o
  -4   2  13       92.71      100.06      7.15 o
  -3   2  13      107.25      107.00      6.01 o
  -2   2  13        0.08       -0.69      1.63 o
  -1   2  13      276.39      295.05      5.91 o
   0   2  13       85.52       70.47      2.45 o
   1   2  13        1.18        1.96      1.86 o
   2   2  13      308.80      274.36      5.26 o
   3   2  13        1.54       -2.01      2.82 o
   4   2  13      179.21      154.93      6.33 o
   5   2  13      126.24      128.95      6.52 o
   6   2  13      488.29      464.74     11.77 o
   7   2  13      161.35      188.37      8.70 o
  -7   3  13        3.80        0.98      3.79 o
  -6   3  13       15.87       11.79      5.13 o
  -5   3  13       92.69       97.85      5.81 o
  -4   3  13     1370.79     1325.08     16.74 o
  -3   3  13       40.61       38.33      3.12 o
  -2   3  13        0.37        1.15      1.67 o
  -1   3  13        5.77        4.25      2.38 o
   0   3  13       91.24       84.24      2.56 o
   1   3  13        0.84        1.40      1.45 o
   2   3  13      175.80      169.12      4.32 o
   3   3  13      108.26      106.74      5.25 o
   4   3  13     1790.35     1731.21     25.00 o
   5   3  13        0.18        3.84      3.26 o
   6   3  13        4.45        6.79      3.79 o
   7   3  13        1.82        6.64      6.41 o
  -7   4  13       12.50       17.94      7.18 o
  -6   4  13       98.74       89.71      7.85 o
  -5   4  13       26.85       26.84      4.39 o
  -4   4  13      592.84      554.68      9.49 o
  -3   4  13       91.70      107.65      6.28 o
  -2   4  13       32.82       35.25      2.97 o
  -1   4  13      443.80      420.47      7.60 o
   0   4  13      291.16      307.22      5.99 o
   1   4  13      277.31      256.99      4.84 o
   2   4  13      330.33      327.29      5.84 o
   3   4  13      314.29      296.26     10.76 o
   4   4  13       70.82       71.26      5.07 o
   5   4  13       91.87      110.96     12.81 o
   6   4  13       46.31       58.70      5.44 o
   7   4  13        0.95        0.85      3.79 o
  -7   5  13      119.45      119.16     15.89 o
  -6   5  13       57.15       57.91      4.14 o
  -5   5  13        1.84        0.84      2.33 o
  -4   5  13      367.10      362.61     11.65 o
  -3   5  13        0.64        1.16      1.97 o
  -2   5  13        4.48        1.99      2.28 o
  -1   5  13       16.44       23.08      2.61 o
   0   5  13       63.75       66.27      7.65 o
   1   5  13       20.91       26.04      2.15 o
   2   5  13      145.28      140.97      4.19 o
   3   5  13       56.54       51.30      4.16 o
   4   5  13       45.50       44.59      5.64 o
   5   5  13        2.20        2.05      3.26 o
   6   5  13       74.02       57.86      5.61 o
   7   5  13       12.34       13.41      5.13 o
  -7   6  13       38.07       33.50      3.91 o
  -6   6  13      216.49      200.86      6.45 o
  -5   6  13       22.07       17.34      2.97 o
  -4   6  13       15.86       17.17      3.08 o
  -3   6  13       66.25       77.00      4.26 o
  -2   6  13      371.08      392.33      7.66 o
  -1   6  13       19.00       11.60      2.39 o
   0   6  13        5.83        6.11      2.89 o
   1   6  13      968.75      961.67     11.02 o
   2   6  13      185.56      170.28      4.55 o
   3   6  13       30.15       33.35      4.36 o
   4   6  13      632.41      628.91     12.83 o
   5   6  13       87.00       98.86      6.33 o
   6   6  13      211.57      229.53     11.02 o
  -7   7  13        0.07        3.81      5.50 o
  -6   7  13        5.45       12.08      5.85 o
  -5   7  13      373.05      362.45     10.16 o
  -4   7  13       41.75       45.83      3.69 o
  -3   7  13     1233.31     1230.04     17.13 o
  -2   7  13       14.45       16.98      2.47 o
  -1   7  13      624.68      589.14      8.64 o
   0   7  13       49.96       50.02      5.62 o
   1   7  13       68.89       66.28      2.92 o
   2   7  13      126.82      122.27      4.24 o
   3   7  13      177.03      184.47      7.00 o
   4   7  13       20.20       24.62      3.99 o
   5   7  13        5.43       18.45      5.64 o
   6   7  13        0.38       -1.19      3.43 o
  -6   8  13      225.15      254.86      7.59 o
  -5   8  13        0.11        5.86      2.74 o
  -4   8  13       44.12       51.90      3.96 o
  -3   8  13      145.53      147.42      5.92 o
  -2   8  13      155.65      151.47      4.70 o
  -1   8  13       66.59       55.72      3.27 o
   0   8  13      106.99      107.44      8.08 o
   1   8  13      572.92      563.25      9.17 o
   2   8  13      166.52      166.46      4.24 o
   3   8  13       46.10       45.83      5.33 o
   4   8  13      192.68      200.39      7.94 o
   5   8  13        6.59        3.59      4.10 o
   6   8  13       58.89       65.13      6.16 o
  -6   9  13       87.35       97.35      6.05 o
  -5   9  13       24.06       27.75      3.54 o
  -4   9  13        0.17        2.02      2.30 o
  -3   9  13      253.72      244.17      5.95 o
  -2   9  13      105.67      114.81      5.84 o
  -1   9  13       91.07       87.63      4.06 o
   0   9  13       51.99       45.25      3.11 o
   1   9  13        9.65        8.15      1.81 o
   2   9  13       82.93       94.09      3.50 o
   3   9  13       40.17       35.17      2.61 o
   4   9  13       85.40      101.00      6.52 o
   5   9  13       35.43       36.60      5.89 o
  -5  10  13      182.77      188.48      7.09 o
  -4  10  13       88.53       87.86      5.27 o
  -3  10  13      138.60      135.25      6.08 o
  -2  10  13       70.33       59.42      4.51 o
  -1  10  13       14.21       17.57      3.15 o
   0  10  13      346.53      328.11     14.15 o
   1  10  13      441.39      423.43      9.16 o
   2  10  13      147.99      164.52      6.20 o
   3  10  13        5.82        5.93      2.06 o
   4  10  13       60.88       55.36      5.44 o
   5  10  13       48.46       70.73      6.13 o
  -5  11  13      188.28      211.93      8.51 o
  -4  11  13       42.18       45.56      4.42 o
  -3  11  13        8.28       16.04      3.47 o
  -2  11  13       88.92       75.96      5.09 o
  -1  11  13        6.47        9.52      3.23 o
   0  11  13       10.06        4.71      3.12 o
   1  11  13        0.57        2.83      2.75 o
   2  11  13        0.11        0.98      2.89 o
   3  11  13       20.19       18.02      2.86 o
   4  11  13       33.14       35.55      3.35 o
  -4  12  13       29.16       28.12      4.21 o
  -3  12  13        2.67        1.56      3.23 o
  -2  12  13       76.85       84.79      5.97 o
  -1  12  13        0.38       -0.11      3.60 o
   0  12  13       12.60        6.27      4.86 o
   1  12  13      280.35      294.58      8.28 o
   2  12  13       30.81       48.28      4.42 o
   3  12  13        1.45        4.98      2.60 o
  -3  13  13        0.91       -3.43      3.43 o
  -2  13  13       14.24        9.48      3.39 o
  -1  13  13        5.15        2.90      3.30 o
   0  13  13       32.41       29.95      4.04 o
   1  13  13       70.03       77.59      5.22 o
   2  13  13       67.00       61.61      4.93 o
  -6   0  14      115.99       84.57      9.23 o
  -4   0  14      582.44      615.58     19.99 o
  -2   0  14      947.23      873.40     23.58 o
   0   0  14      702.74      727.42     11.79 o
   2   0  14      646.99      607.70     11.70 o
   4   0  14       84.33      114.30      8.20 o
   6   0  14        2.51        3.08      5.13 o
  -7   1  14       46.82       45.88      5.80 o
  -6   1  14       30.06       35.92      5.25 o
  -5   1  14       47.88       48.66      5.25 o
  -4   1  14      111.44       93.54      6.33 o
  -3   1  14      624.64      601.97     13.59 o
  -2   1  14        5.10        4.96      3.43 o
  -1   1  14      233.82      223.42      8.15 o
   0   1  14       16.34       20.82      1.77 o
   1   1  14       34.23       38.65      2.26 o
   2   1  14      170.59      178.41      4.48 o
   3   1  14        2.51        2.56      2.54 o
   4   1  14      200.21      212.46      7.25 o
   5   1  14        1.06       -0.21      3.06 o
   6   1  14       24.67       20.74      4.16 o
   7   1  14        0.57        0.00      3.99 o
  -7   2  14        0.11       -3.08      3.99 o
  -6   2  14       15.80       19.85      4.71 o
  -5   2  14       25.99       38.68      5.07 o
  -4   2  14      167.27      175.30      7.79 o
  -3   2  14      518.56      508.97     12.50 o
  -2   2  14      362.54      373.20      6.61 o
  -1   2  14      473.28      456.17      7.83 o
   0   2  14     1161.23     1143.67     11.81 o
   1   2  14       68.50       66.51      4.32 o
   2   2  14       48.24       38.35      2.60 o
   3   2  14        2.26        4.92      3.08 o
   4   2  14       21.75       18.68      3.43 o
   5   2  14      221.51      231.82      8.15 o
   6   2  14      280.13      301.37      9.96 o
   7   2  14        0.49        5.26      4.16 o
  -7   3  14        9.41       -3.35      3.94 o
  -6   3  14       63.30       71.54      6.70 o
  -5   3  14      603.03      571.44     14.12 o
  -4   3  14        0.25       -1.54      3.26 o
  -3   3  14      140.06      137.56      4.44 o
  -2   3  14      817.40      777.11     11.22 o
  -1   3  14      330.17      355.76      6.90 o
   0   3  14        1.91        2.17      2.17 o
   1   3  14      694.96      703.64      8.80 o
   2   3  14      206.93      206.71      9.39 o
   3   3  14       18.55       20.55      3.26 o
   4   3  14      239.22      258.99      8.97 o
   5   3  14       20.42       10.76      3.62 o
   6   3  14       58.07       57.57      5.44 o
   7   3  14        4.94        4.35      6.15 o
  -7   4  14       12.16        6.15      4.71 o
  -6   4  14        4.00        2.82      3.62 o
  -5   4  14       46.81       52.88      5.61 o
  -4   4  14      111.38      103.93      4.74 o
  -3   4  14      239.30      230.45      8.75 o
  -2   4  14      214.43      217.59      6.83 o
  -1   4  14       36.70       35.23      2.97 o
   0   4  14      364.58      388.68      7.68 o
   1   4  14       83.29       91.50      3.39 o
   2   4  14     1037.94     1024.89     11.93 o
   3   4  14      154.36      134.80      7.69 o
   4   4  14        0.28       -0.51      2.90 o
   5   4  14      125.56      153.38      7.22 o
   6   4  14        5.01        1.77      3.57 o
  -7   5  14       10.13        3.84      3.99 o
  -6   5  14       38.72       35.50      5.17 o
  -5   5  14       14.02       11.35      2.67 o
  -4   5  14       17.78       16.74      2.72 o
  -3   5  14        8.88        9.56      2.33 o
  -2   5  14       67.74       67.13      3.72 o
  -1   5  14       59.37       65.68      3.84 o
   0   5  14      952.93      970.33     13.60 o
   1   5  14      286.01      304.77      5.52 o
   2   5  14      112.79      114.77      4.06 o
   3   5  14       55.74       49.39      4.16 o
   4   5  14      347.56      344.00      9.40 o
   5   5  14        7.86       18.20      3.79 o
   6   5  14        3.67        2.59      3.57 o
  -6   6  14       82.04       90.74      7.06 o
  -5   6  14       38.73       39.19      3.67 o
  -4   6  14       31.82       31.98      3.28 o
  -3   6  14      305.04      302.42      7.15 o
  -2   6  14       12.13       12.41      2.53 o
  -1   6  14      176.39      149.53      6.68 o
   0   6  14      238.82      237.72      6.43 o
   1   6  14      122.77      124.30      5.16 o
   2   6  14      788.68      717.71     10.51 o
   3   6  14        2.43        9.38      2.74 o
   4   6  14      435.18      408.00     13.84 o
   5   6  14      160.28      151.73      7.69 o
   6   6  14       80.55      105.10      7.06 o
  -6   7  14        5.59        4.35      3.44 o
  -5   7  14        3.92       -0.46      2.48 o
  -4   7  14      116.40      116.96      5.18 o
  -3   7  14      143.15      155.92      5.54 o
  -2   7  14      491.10      505.82      9.36 o
  -1   7  14       37.03       49.18      3.66 o
   0   7  14      754.63      733.94     11.57 o
   1   7  14      340.22      317.43      7.44 o
   2   7  14        6.20        4.84      2.01 o
   3   7  14        2.79        5.11      2.52 o
   4   7  14       49.05       58.51      5.04 o
   5   7  14        2.04       11.28      5.13 o
   6   7  14       92.08      101.68      7.69 o
  -6   8  14       29.95       21.17      3.71 o
  -5   8  14      299.12      298.20      7.89 o
  -4   8  14       51.69       50.93      3.90 o
  -3   8  14        0.21        0.28      2.39 o
  -2   8  14       66.78       63.60      4.58 o
  -1   8  14      147.17      148.20      4.74 o
   0   8  14      215.88      233.95      6.94 o
   1   8  14      101.15       85.26      3.99 o
   2   8  14       10.10        7.27      2.22 o
   3   8  14       41.48       56.43      3.52 o
   4   8  14       11.90        6.39      3.43 o
   5   8  14        0.65       -1.16      3.43 o
  -5   9  14        0.02       -2.74      2.74 o
  -4   9  14      145.95      144.43      5.71 o
  -3   9  14        9.66        1.36      2.27 o
  -2   9  14       47.03       53.34      3.52 o
  -1   9  14      885.77      866.42     11.50 o
   0   9  14        7.41        3.73      2.26 o
   1   9  14        3.28        6.13      2.30 o
   2   9  14       37.04       36.59      3.23 o
   3   9  14      105.09      113.99      4.57 o
   4   9  14        1.33        4.21      2.99 o
   5   9  14        1.33        6.66      8.97 o
  -5  10  14       12.57       13.88      4.36 o
  -4  10  14      355.62      384.35      9.35 o
  -3  10  14        5.42       -2.78      2.78 o
  -2  10  14        0.23       -2.55      2.55 o
  -1  10  14       37.95       36.53      4.50 o
   0  10  14        4.60        4.33      3.20 o
   1  10  14       36.33       31.70      4.69 o
   2  10  14        0.01        0.47      2.72 o
   3  10  14       23.86       23.06      3.33 o
   4  10  14       36.52       44.54      4.29 o
  -4  11  14      384.83      403.52     10.66 o
  -3  11  14       11.23        7.97      3.81 o
  -2  11  14       26.38       20.05      3.62 o
  -1  11  14      159.08      152.07      6.55 o
   0  11  14       69.11       60.85      5.11 o
   1  11  14      237.24      250.56      7.68 o
   2  11  14       15.91        9.14      3.23 o
   3  11  14       12.98       16.46      3.74 o
  -3  12  14       14.73       16.17      3.82 o
  -2  12  14       69.92       79.97      5.43 o
  -1  12  14       23.58       21.23      3.82 o
   0  12  14       89.98       80.39      5.78 o
   1  12  14      110.89      117.35      6.20 o
   2  12  14        0.37       -1.08      2.93 o
  -1  13  14       36.07       40.63      9.99 o
   0  13  14      397.80      423.21     11.56 o
  -7   0  15       88.49      135.32     12.81 o
  -5   0  15      711.13      668.38     21.53 o
  -3   0  15      369.67      347.51     14.86 o
  -1   0  15      423.18      433.62     15.89 o
   1   0  15     2196.82     2222.09     29.90 o
   3   0  15        0.51       -2.05      3.59 o
   5   0  15      835.96      860.07     23.07 o
  -7   1  15       23.39       27.82      5.61 o
  -6   1  15       42.97       52.66      8.71 o
  -5   1  15      158.51      151.84      8.15 o
  -4   1  15       61.81       60.25      5.80 o
  -3   1  15      930.59      932.09     18.12 o
  -2   1  15      774.73      788.76     23.83 o
  -1   1  15       44.48       46.10      6.66 o
   0   1  15      121.62      138.12      4.59 o
   1   1  15     1041.64      982.93     11.22 o
   2   1  15        0.22       -1.30      1.84 o
   3   1  15      239.48      214.69      9.74 o
   4   1  15      101.84      108.83      5.97 o
   5   1  15      612.42      610.13     13.05 o
   6   1  15       15.90       15.75      5.38 o
  -7   2  15       63.67       69.07      9.74 o
  -6   2  15       34.51       25.12      5.07 o
  -5   2  15       85.29       63.48      6.16 o
  -4   2  15      182.52      199.92     12.56 o
  -3   2  15        2.27        5.07      3.43 o
  -2   2  15        6.38       15.41      4.36 o
  -1   2  15      232.30      230.04      5.49 o
   0   2  15       62.76       55.13      5.64 o
   1   2  15      164.58      153.80      6.66 o
   2   2  15       27.23       21.69      2.33 o
   3   2  15     1022.46      976.70     18.71 o
   4   2  15      989.83     1043.01     17.58 o
   5   2  15       57.75       52.69      5.07 o
   6   2  15       57.49       52.23      7.94 o
  -7   3  15        9.02       13.97      5.04 o
  -6   3  15       11.32       10.64      4.52 o
  -5   3  15      163.98      149.67      8.34 o
  -4   3  15       46.69       40.50      5.07 o
  -3   3  15      322.76      326.37     10.13 o
  -2   3  15      196.79      196.72      8.00 o
  -1   3  15        3.42        2.94      2.05 o
   0   3  15      490.86      463.19      9.95 o
   1   3  15       28.56       36.43      3.28 o
   2   3  15      263.45      258.10      5.47 o
   3   3  15       87.99       86.32     10.25 o
   4   3  15      292.46      325.38      9.24 o
   5   3  15       63.52       63.09      5.44 o
   6   3  15       12.96        8.96      6.15 o
  -6   4  15       43.18       43.88      5.89 o
  -5   4  15        1.57       -3.57      3.57 o
  -4   4  15       32.20       21.83      4.16 o
  -3   4  15      467.38      482.75     12.31 o
  -2   4  15      717.63      711.82     21.11 o
  -1   4  15      211.17      179.42      7.74 o
   0   4  15      158.55      160.89      7.00 o
   1   4  15      748.36      749.77     11.81 o
   2   4  15      243.10      225.06      5.18 o
   3   4  15       90.14       90.73      4.56 o
   4   4  15       27.69       39.20      4.30 o
   5   4  15        9.45        2.86      4.10 o
   6   4  15       30.40       25.40      4.52 o
  -6   5  15       49.09       61.09      6.33 o
  -5   5  15       10.17        3.54      4.16 o
  -4   5  15       15.93        9.29      4.16 o
  -3   5  15       11.60        6.58      2.36 o
  -2   5  15       34.81       32.86      3.23 o
  -1   5  15      229.94      231.10     11.01 o
   0   5  15        8.59       10.75      2.53 o
   1   5  15       83.87       87.66      4.66 o
   2   5  15       24.22       21.49      3.40 o
   3   5  15      288.10      287.77      7.38 o
   4   5  15       14.15       23.33      5.64 o
   5   5  15       73.54       59.06      5.44 o
   6   5  15       25.70       29.53     13.58 o
  -6   6  15        4.45        6.32      4.30 o
  -5   6  15       70.40       58.78      5.97 o
  -4   6  15        2.90        0.51      2.90 o
  -3   6  15       65.13       70.00      5.49 o
  -2   6  15      521.53      516.09      9.39 o
  -1   6  15     1212.04     1168.41     15.84 o
   0   6  15      631.80      609.08     10.52 o
   1   6  15      519.67      531.17     10.43 o
   2   6  15      212.30      218.41      6.65 o
   3   6  15      520.92      534.92      8.56 o
   4   6  15        4.97        0.51      4.10 o
   5   6  15        8.12       19.35      4.16 o
  -5   7  15       22.57       22.74      4.67 o
  -4   7  15        2.29        4.68      2.61 o
  -3   7  15       38.25       40.85      3.64 o
  -2   7  15      276.38      298.01      7.25 o
  -1   7  15       30.14       26.52      3.35 o
   0   7  15       34.47       37.92      3.60 o
   1   7  15       84.46       75.80      4.56 o
   2   7  15      195.78      208.86      6.61 o
   3   7  15      148.19      146.08      5.77 o
   4   7  15       30.23       25.71      4.10 o
   5   7  15      100.29      103.81      6.70 o
  -5   8  15        2.84        3.98      3.53 o
  -4   8  15       71.08       68.36      4.76 o
  -3   8  15       16.72       18.35      3.05 o
  -2   8  15       63.60       75.42      4.42 o
  -1   8  15       88.01      105.26      4.92 o
   0   8  15        2.95        0.66      3.11 o
   1   8  15        0.02        1.94      2.52 o
   2   8  15       87.32       86.10      4.91 o
   3   8  15      117.93      111.47      5.61 o
   4   8  15       91.19      115.55      5.93 o
  -4   9  15      110.88      123.32      5.58 o
  -3   9  15       34.39       43.04      3.84 o
  -2   9  15       20.56       19.22      2.99 o
  -1   9  15       51.21       45.41      3.76 o
   0   9  15      187.62      175.56      6.10 o
   1   9  15       94.31      104.31      5.26 o
   2   9  15      157.10      140.50      8.23 o
   3   9  15       90.62       90.82      5.26 o
   4   9  15       23.42       15.74      2.77 o
  -4  10  15        1.06        5.05      3.69 o
  -3  10  15        0.12       -2.59      4.96 o
  -2  10  15      218.04      212.74      7.23 o
  -1  10  15      230.17      219.63     16.61 o
   0  10  15       19.81       25.94      4.28 o
   1  10  15        1.42        4.84      3.05 o
   2  10  15       35.17       29.83      5.22 o
   3  10  15        3.24        0.56      3.94 o
  -3  11  15        3.49        4.45      4.63 o
  -2  11  15      110.35      117.81      5.95 o
  -1  11  15       52.44       51.14      4.51 o
   0  11  15       34.99       40.88      4.29 o
   1  11  15       45.58       40.12      4.31 o
   2  11  15       67.23       75.86      7.85 o
  -1  12  15      143.32      134.27      6.55 o
   0  12  15       42.31       40.41      8.08 o
  -6   0  16       90.26      116.35     11.79 o
  -4   0  16        3.30        9.23      5.64 o
  -2   0  16      129.01      127.11     10.76 o
   0   0  16     1660.76     1578.17     36.39 o
   2   0  16       85.50       86.78      5.50 o
   4   0  16       82.76       82.52      7.69 o
   6   0  16       80.72       94.31      9.74 o
  -6   1  16       68.37       83.01      7.42 o
  -5   1  16        0.12       -0.98      4.36 o
  -4   1  16        0.06        0.94      3.43 o
  -3   1  16      364.94      370.70     11.24 o
  -2   1  16       97.07       94.85      6.70 o
  -1   1  16      281.83      281.61     16.66 o
   0   1  16      518.63      523.84     13.05 o
   1   1  16      626.94      591.20      9.94 o
   2   1  16      175.79      187.12      4.89 o
   3   1  16      131.27      117.48      4.42 o
   4   1  16      168.98      175.40     10.76 o
   5   1  16       61.29       54.84      5.07 o
   6   1  16       77.33       87.92      6.70 o
  -6   2  16        1.14       -1.78      3.79 o
  -5   2  16        8.58       12.14      4.52 o
  -4   2  16      112.24       92.95      8.97 o
  -3   2  16        6.99       19.01      4.35 o
  -2   2  16       31.00       42.17      7.94 o
  -1   2  16      116.88      125.01      7.22 o
   0   2  16      307.82      291.88      9.96 o
   1   2  16      483.26      482.28     16.80 o
   2   2  16      126.05      101.35      3.98 o
   3   2  16        4.88       14.32      2.51 o
   4   2  16      308.39      311.11      8.87 o
   5   2  16      269.72      265.27     20.25 o
  -6   3  16        6.44        4.20      4.52 o
  -5   3  16        5.86       12.10      4.67 o
  -4   3  16      225.95      224.87      9.40 o
  -3   3  16       66.05       75.89      6.33 o
  -2   3  16      185.37      200.94      8.68 o
  -1   3  16        1.36       -0.57      3.84 o
   0   3  16      115.01       94.94      4.48 o
   1   3  16       11.44       13.07      3.99 o
   2   3  16      263.34      253.60     10.42 o
   3   3  16       44.32       48.11      3.37 o
   4   3  16       29.02       28.15      3.79 o
   5   3  16      330.53      322.80      9.60 o
  -6   4  16        5.43        5.13      6.15 o
  -5   4  16        6.41        7.31      8.71 o
  -4   4  16       29.17       25.10      4.88 o
  -3   4  16       46.65       56.55      5.44 o
  -2   4  16      153.12      160.91     11.02 o
  -1   4  16       29.52       31.52      3.14 o
   0   4  16       57.43       49.50      5.38 o
   1   4  16      437.36      433.77      8.82 o
   2   4  16       47.48       48.25      5.40 o
   3   4  16        6.37        6.73      2.42 o
   4   4  16       76.69       65.33      4.88 o
   5   4  16       44.60       28.94      4.52 o
  -5   5  16        0.43        0.14      3.94 o
  -4   5  16       54.10       45.11      5.40 o
  -3   5  16       34.44       31.47      5.13 o
  -2   5  16      604.46      574.62     13.72 o
  -1   5  16       45.92       47.71      3.88 o
   0   5  16        0.65        1.44      2.56 o
   1   5  16      118.09      125.86      5.39 o
   2   5  16      174.77      190.13      6.53 o
   3   5  16      510.47      505.39     13.20 o
   4   5  16        2.26       -0.27      4.61 o
   5   5  16       30.98       45.59      6.66 o
  -5   6  16      172.26      178.29      8.74 o
  -4   6  16       94.48       94.54     12.81 o
  -3   6  16      379.85      403.56     11.67 o
  -2   6  16      120.95      124.16      5.26 o
  -1   6  16       19.65       21.75      3.20 o
   0   6  16        0.01        6.48      2.74 o
   1   6  16      259.95      251.24      7.02 o
   2   6  16      266.55      273.73      7.62 o
   3   6  16       45.01       51.51      4.38 o
   4   6  16      140.59      160.59      6.49 o
   5   6  16        0.87        1.33      3.57 o
  -5   7  16        0.41        2.00      3.94 o
  -4   7  16       10.04       15.17      8.20 o
  -3   7  16        4.71        3.91      2.78 o
  -2   7  16      961.60      968.93     25.05 o
  -1   7  16       33.08       21.36      3.30 o
   0   7  16      801.76      822.69     13.01 o
   1   7  16        1.36       -2.22      2.22 o
   2   7  16      363.61      369.90      9.87 o
   3   7  16       47.68       37.78      5.59 o
   4   7  16       14.29       20.50      7.18 o
  -4   8  16        4.39        1.15      3.79 o
  -3   8  16        6.30        4.42      2.84 o
  -2   8  16      224.58      252.60      6.95 o
  -1   8  16      308.53      293.72      7.45 o
   0   8  16        2.55       -0.67      2.58 o
   1   8  16       80.53       93.05      5.11 o
   2   8  16      240.45      244.54      7.32 o
   3   8  16      167.13      210.82      7.13 o
   4   8  16        2.38       -3.24      3.24 o
  -3   9  16       29.83       33.08      3.76 o
  -2   9  16        1.72        7.89      2.74 o
  -1   9  16        1.43       -2.44      2.44 o
   0   9  16        5.07        4.65      2.69 o
   1   9  16       26.64       32.67      3.60 o
   2   9  16       82.00       95.26      7.27 o
   3   9  16       39.92       44.43      4.42 o
  -3  10  16        5.60        2.03      4.36 o
  -2  10  16       82.70       97.53      6.77 o
  -1  10  16       50.73       53.33      5.54 o
   0  10  16       16.67       27.65      6.15 o
   1  10  16        4.74        4.98      3.69 o
   2  10  16       20.38       18.94      6.92 o
  -1  11  16       80.45       65.13      6.03 o
   0  11  16       74.58      106.54      7.37 o
  -5   0  17       12.10        6.66      6.15 o
  -3   0  17        0.21       -3.08      5.13 o
  -1   0  17      700.29      742.18     23.07 o
   1   0  17       32.89       23.07      6.66 o
   3   0  17      191.74      180.86      7.38 o
   5   0  17      171.91      191.18     11.28 o
  -5   1  17       27.63       40.76      6.66 o
  -4   1  17      156.81      148.24     16.40 o
  -3   1  17      203.88      221.40     14.86 o
  -2   1  17       29.95       31.27      5.07 o
  -1   1  17       11.26       13.33      4.35 o
   0   1  17        1.70        8.46      3.99 o
   1   1  17       14.70        9.48      3.99 o
   2   1  17        6.47        7.06      2.72 o
   3   1  17      512.79      488.80      8.27 o
   4   1  17       17.17       19.87      3.79 o
   5   1  17      229.25      276.58      9.42 o
  -5   2  17        0.08        6.09      4.30 o
  -4   2  17       53.33       56.89      5.97 o
  -3   2  17        0.26       -1.59      3.79 o
  -2   2  17       52.01       44.92      5.44 o
  -1   2  17       11.79       19.96      4.52 o
   0   2  17      305.93      338.72     15.12 o
   1   2  17       56.07       70.46      6.33 o
   2   2  17        0.01       -1.56      2.55 o
   3   2  17        6.18        8.40      2.95 o
   4   2  17      225.47      225.77      8.15 o
   5   2  17        5.85        3.72      3.43 o
  -5   3  17      118.88      119.14      8.15 o
  -4   3  17       88.28       87.68      8.71 o
  -3   3  17       75.67       75.26      6.52 o
  -2   3  17       28.22       28.29      4.67 o
  -1   3  17       41.59       35.95      5.25 o
   0   3  17        1.89        3.54      5.64 o
   1   3  17       47.21       40.81      5.36 o
   2   3  17      557.32      542.74     12.19 o
   3   3  17       23.26       14.71      3.23 o
   4   3  17       26.05       33.20      7.18 o
   5   3  17       69.17       57.39      9.23 o
  -5   4  17       32.27       34.37      7.18 o
  -4   4  17      104.26      122.94      8.15 o
  -3   4  17      256.08      273.70     10.49 o
  -2   4  17       36.71       24.07      5.64 o
  -1   4  17      100.34      101.78      7.43 o
   0   4  17       26.78       27.46      4.67 o
   1   4  17       49.75       58.50      5.77 o
   2   4  17      100.47      119.41      5.58 o
   3   4  17       25.38       22.98      5.05 o
   4   4  17        3.19        4.98      3.69 o
  -5   5  17        0.05       -1.89      4.16 o
  -4   5  17       15.81       22.78      4.80 o
  -3   5  17        6.06        6.71      4.06 o
  -2   5  17      872.41      942.28     18.80 o
  -1   5  17      328.18      361.76     21.78 o
   0   5  17      381.90      367.87      9.46 o
   1   5  17      258.72      279.32      7.45 o
   2   5  17       21.28       29.40      4.92 o
   3   5  17       55.71       60.55      5.18 o
   4   5  17        0.29        2.98      3.09 o
  -4   6  17      423.78      432.90     18.45 o
  -3   6  17      248.06      257.01     11.53 o
  -2   6  17      164.75      213.26     12.56 o
  -1   6  17      244.13      269.54      7.55 o
   0   6  17      375.27      347.19      8.27 o
   1   6  17        0.98        2.12      3.73 o
   2   6  17       43.04       43.91      4.06 o
   3   6  17        0.35       -2.86      3.79 o
   4   6  17      100.12      101.56      6.30 o
  -4   7  17       16.01       19.08      4.67 o
  -3   7  17        1.75       -1.32      4.61 o
  -2   7  17       67.75       72.42      6.66 o
  -1   7  17       98.61       84.79      4.92 o
   0   7  17       97.21      102.72      5.39 o
   1   7  17      100.39       88.92     10.57 o
   2   7  17      115.03      106.95      7.77 o
   3   7  17       19.35       18.10      3.71 o
  -3   8  17        4.52        5.78      4.36 o
  -2   8  17        3.06       14.57      4.17 o
  -1   8  17      171.58      164.61      6.18 o
   0   8  17       90.94       71.52      5.02 o
   1   8  17       19.17       23.22      3.49 o
   2   8  17      102.19      112.74      6.41 o
  -2   9  17      283.02      307.04      9.97 o
  -1   9  17        3.37        1.90      3.69 o
   0   9  17       28.72       37.97      9.23 o
   1   9  17       94.24      113.63      7.51 o
  -4   0  18      140.92      134.29     11.79 o
  -2   0  18      592.99      535.62     19.99 o
   0   0  18       65.71       64.07      9.23 o
   2   0  18       66.21       46.64      8.71 o
   4   0  18       10.33       17.32      4.17 o
  -4   1  18       11.17        3.59      4.16 o
  -3   1  18      179.18      195.32      9.40 o
  -2   1  18        7.27        5.89      4.35 o
  -1   1  18      368.18      377.03     18.45 o
   0   1  18       11.67        8.54      4.16 o
   1   1  18       61.38       66.58      8.97 o
   2   1  18      171.01      181.44      9.04 o
   3   1  18        0.02        2.25      4.16 o
   4   1  18      189.28      174.34      7.01 o
  -4   2  18      340.13      333.98     11.77 o
  -3   2  18       39.57       52.25      5.97 o
  -2   2  18      266.92      270.92     16.40 o
  -1   2  18       75.34       68.48      6.33 o
   0   2  18       58.77       73.98      6.52 o
   1   2  18      171.15      158.05      8.15 o
   2   2  18      284.41      273.80     10.51 o
   3   2  18      112.17      126.22      6.11 o
   4   2  18        2.57        6.43      4.89 o
  -4   3  18       10.53        7.16      4.43 o
  -3   3  18        9.17        8.71      5.13 o
  -2   3  18       30.13       33.58      5.25 o
  -1   3  18       83.72       78.89      7.94 o
   0   3  18      271.48      230.88     15.12 o
   1   3  18      472.13      490.03     15.12 o
   2   3  18       47.30       52.69      6.16 o
   3   3  18       63.48       82.15      5.20 o
   4   3  18       22.29       18.71      3.59 o
  -4   4  18        9.01       15.50      9.74 o
  -3   4  18       58.32       55.53      6.13 o
  -2   4  18      166.34      180.58     17.68 o
  -1   4  18      179.48      177.38     10.51 o
   0   4  18        1.88        5.22      3.94 o
   1   4  18       24.25       29.18      5.25 o
   2   4  18        0.44       -0.85      2.42 o
   3   4  18        1.85       -3.44      3.44 o
  -4   5  18      287.36      366.49     12.47 o
  -3   5  18      182.34      191.30      9.19 o
  -2   5  18       39.21       45.03      6.41 o
  -1   5  18      183.24      176.15      8.83 o
   0   5  18      243.89      218.07      9.56 o
   1   5  18       47.14       48.83      5.77 o
   2   5  18      142.96      155.12      6.25 o
   3   5  18       17.20       32.14      5.23 o
  -3   6  18        7.01        3.39      7.18 o
  -2   6  18      143.21      141.73      8.47 o
  -1   6  18       58.48       50.00      5.91 o
   0   6  18      116.96      134.38      8.15 o
   1   6  18       13.36       17.00      3.28 o
   2   6  18      112.77      106.31      5.78 o
  -2   7  18        9.14        8.98      4.43 o
  -1   7  18       82.92       89.81      6.86 o
   0   7  18      186.02      203.52     19.48 o
   1   7  18       81.95      105.54      5.69 o
   2   7  18       80.83       70.54      4.97 o
  -1   8  18      160.57      184.29      8.74 o
   0   8  18      102.18       87.99      5.28 o
  -3   0  19        0.11        6.66      6.66 o
  -1   0  19      180.67      170.17     12.81 o
   1   0  19      456.21      424.40     18.45 o
   3   0  19       32.69       50.23      8.71 o
  -3   1  19       96.62      115.34      9.48 o
  -2   1  19        6.66       10.39      4.52 o
  -1   1  19      370.47      440.03     13.23 o
   0   1  19        2.84        2.82      5.89 o
   1   1  19      443.52      403.57     12.86 o
   2   1  19       12.11       12.85      6.15 o
   3   1  19       23.01       38.60      5.61 o
  -3   2  19       51.29       51.44      6.13 o
  -2   2  19       47.50       43.74      5.77 o
  -1   2  19      207.59      240.88     10.13 o
   0   2  19        9.04       -1.12      3.94 o
   1   2  19        5.07        7.98      5.64 o
   2   2  19       64.90       76.24     12.30 o
  -3   3  19        0.09        5.64      5.64 o
  -2   3  19        7.38        8.56      4.67 o
  -1   3  19        0.06       -2.23      4.06 o
   0   3  19      313.33      301.99     11.01 o
   1   3  19       56.90       64.02      6.49 o
   2   3  19       45.08       51.75      6.33 o
  -2   4  19        4.66        9.33      4.52 o
  -1   4  19        5.11        7.69      4.71 o
   0   4  19      107.79      125.96      9.23 o
   1   4  19        8.49       12.42      4.67 o
   2   4  19       91.33      101.04      9.23 o
  -2   5  19       34.43       41.80      5.77 o
  -1   5  19        0.61       -2.78      4.30 o
   0   5  19       20.58       20.83      6.15 o
   1   5  19        0.16       -1.46      3.69 o
   0   6  19        0.26        2.25      4.61 o
   0   0  20      493.95      484.37     19.99 o
  -1   1  20       27.97       38.12      5.97 o
   0   1  20        0.49        5.66      4.52 o
  -1   2  20        4.96        5.30      4.88 o
   0   2  20       19.96       13.59      4.88 o
 
